# Supplementary material for: Oligolysine-based coating protects DNA nanostructures from low-salt denaturation and nuclease degradation
Source: Nat Commun. 2017 May 31;8:15654. doi: 10.1038/ncomms15654 (PMC5460023; doi:10.1038/ncomms15654)
Supplement: Supplementary Data 1 — ponnuswamy_Supplementary_Data_1.xlsx: DNA sequences for DN1 [file ncomms15654-s2.xlsx]

## Sheet: Sheet1
ACGTGGACGGGACTGCGCGAGGGTAGGACCAGCTGCAAAAGA
GTGGCACAGTGGGCACACTCGAGAACTCCCGTTGTAATAC
GAGCACTAACGGGCCCGAATTGAGGGCAAGACAATATTTTAG
CATATCACTGAGGATATGAGACGATGACAACTAATCCTAC
ATGTGAGTCCAGTCGCCCCCCGCAGTTGAAATTATTTAATAT
TGGTTTGATCTGGGTAGCAGCGGTAGGAATAACCTTTTAA
AGAACGCGTTGCCCACGAGTGCGGTGATAAATACCGAAATGC
GGGAGGTATCCCGGACCACATATATCCCTGTTTATCTTGC
ATCAGAGACTGTGGGCCGCGCACCGCCCTTTGAAGCCCTAAT
TTATTTTGAGGCGACGGCTATTGACCGATAACCCATAAGT
TTTCATCGCTAGCGGTTCTAAGTCGGGTGTCACAATCCGCGT
TTTACCGTGTAAATGCGCGGCCGAGGGCATTTTCGCTGAA
AGTACCGCTGCTGGACCGTGGACCAAGGTTCCAGTAAGGTTT
ACAACTATGAGGGTACGGGACCATGGCACCCTCAGAAGGA
GAGGACTAGGAGTTGTGCCAATGGCGAGAAGGAATTGGCTTT
AGGACAGGCACTGGGCGCCTTGTTCAAAGACTTTTGAAAG
AACAACATGCTCTAGTCGGACGTCGACTATGAACGGTAACGG
AGTTCAGCGCAACGGGACGCACAGCATATTACAGGTAAAC
AAAGTACGCGAGGGTAGGGCCTAACTCAAAAACGAGACAACT
CCTGTAAGCGTCTAGGGACTCGGCACGTGTCTGGAATGAC
TGTCAATCGCGGTGGCCGTACTGGCCCATACTTTTGCTAGCA
TTGGTGTTAATCTGTGGATAATCCGAATATGTACCTCACG
AAGCTTGCCGGCTCAAGGCCTCGCGCCAAGATGGGCGGTGCC
TGTCGTGGGCCAAGACGTAGCGCATGATGCCTGCAAAACC
CAGTTTGGCCGGAGACCCAGGGATAAGCCCTCGGCCATGTTC
ACCCTTCGAGGTTGAGGGCGCAGATGAACTTCTTTATAGA
ATTGAGGAGCGGCTGCGTACGTTCGAGCTGGGCTATTAAGGA
TTCTGAAATGCCGCTTCTCCAGTGTTAGAGCCGTCTATAC
TTTTAATGTACTACCCGAGGACGGAGCTTAAACAGAAACCTT
GTTAATTCGCTGTTCCCTGCGCGCTTGAGTAAATCTTTTA
ACGACAATCACACACACGGCGAATTATGTCTAAATAAAGACG
GAGGCGTTGTGGCGTCGTGCGATGGCAAAGATAAGAACGC
AACAAAGTGTTTCGAGGAGGCCGTTCGTTTAGATTAGCCCTG
AAGAAACGTTACATCCCCCTCACAAGCATGAGTTATATAA
GTTTGCCTCAGTGCGTGCGCCACGTGGTGCATTCATAATCAA
AAGCCAGTACCTCCCAGGCTCCTACATTCCCCCTTCATTA
AATAGGTGGAGGCCGGTCACCCTAGCTGAACATGGCTCCCGG
CAGTTTCTGGCAAGGGCTGAGGGCAGTAACCCTCATTCAA
AACGAGGGGAACTCGCTGTGCGGGTCTGAGAATTTTTATCGG
AAGGGAACACGTTGCGCATGAAGCCATAGAAGTTTATCAT
AAAATCTAGGTGACCGTTGGCGTACCGTCCCAGGCGCGAAGA
TCATTGAAGGTTGGCCGCTGACTTCTCGATTCATCAATAT
TGTAGCTCATTCGCCGTGGACGCCTTTGATAAATCAAAATGC
TAAATCGCCTATGCGCGTAGACGCAGAATTCCATAAAAGC
AATCGATGCGCAGCCCGCCAGCACACTCGTCCTTTATAAGAG
GCGGATTGCTTCCTGAGATTCTTACTAAATAATCAAAACG
TCACGACGCGGCCAAGGATTTACTGCTCGACCGTGCACCCAG
CTCACTGTGCTCTGCTCCGCTGCGGTTTTCTAGACTTGCG
AATAGCCCAAACGACGAGGGGCACGAAAAAGGAGAGGAAAAG
AAAGGGAGGCAGCACTGCAAGAACGGGAAATAACATAATA
GGTCAGTTATCAGGGAGTCACCGCCTCTCAATGCGCGTATCT
CAATATAGCCCGCCTGAAAGACGCCTGGAATACATTTCAT
TACATTTACTGGCGTCCCCCTGAGTCCCATATTGCGTTTAAT
CGCGAGATATCACTCGTGAGCCCAGTACTTAATTAAAGAA
GACAAAAGCTAAGCCGAAGCGGAAAGCCAAATAAGAAGTACC
AGAAGGCGGCACCACACGAGAAGGACGTCAAGAAAGATAT
ATTAGACGCGTGGCTCGCAAGGGCAGCGTTTTGCACCAGCGC
AATACATTGCTGTTGGTTACACGCCGGGTAATAAGTAGAA
CAGCACCGTGCTGCCGCAAGCGAGAAAAACCAGCGCCGATAG
GATATTCCAAGATGGTAGGTCCTTGATATTTGCCAGCCTT
GTCGAGAGCAACTGGAGTGGCGACCGGTACTACAGGAGTGCC
TGTATGGGTGCGCGAGACCGTTCTAGGGCACCCTCTTTTC
GTCACCCTTCAAAGCACGCCCACCGTGTGAAAAATCTGGATC
GCCGGAACCACGCAGTGTCAGTCGGACAACGGGTAACTTA
CTCATTATCAACGGGCACAGCCCATCGGCGGCTGACCACTGG
GTCCAATCGCAAGGTTCTCCGACTCAACATTTAGGATAGC
GGCTTAGACGTCCCTGCGCAATAGGCCGACTCTTTACCGGAT
TTAAGCAGAGTGCTGTGTTTCGACGGGCTGATTCCCAAAA
CATTGCCTGAGAGTCGTGGTACGATGTGATAAGGATACAGGT
ACCCGTCAGATAGGCTGGCTCCGTGTGACCCAAAATAACA
TTAAGTTGCAAGGCTGTTCCGCAACGGGGGTTTGAGGGGCGA
GTGAGCTGGACTGTGAGCGACCGGTCGGAGCGAGGAATGA
AAATCGGCCAGCATTCCCTAGCCTCCCGTAGTATTGGTTCCG
CAGATTCGGGAACACCACCACTGATGAACCTGAGTATTGG
CCTCAAATGGACTTGCAAGGCGGCGAAAACGCCCTAACTGAA
TTCCTGAGGCTTCTTGCGGCATGATGATTTTAGAATCATA
TGAAACAAGGTCCCGACAGCTTCGCGTATTAGGTTTAGATGA
TGATGCAAAGCACGGAGCATTGCCGTACCTTAGAAAATGC
CGAGCCAGTGCCGCGACTCGAAGGTAACAAGGAATCAATTTT
CCGCGCCCGGGAGCAGACGTGTGGTGTATCCCATCCATTA
AGAGAGAAGAACGAACGAGCGGGATTCACAATTTTATTTTAC
TATTACGACATTCCCATTAGCCGGGATAAACAATGCTCCT
CGGAAACGCGACGATTTGCAGCGCTTCTCAAAGGGCGAAGGC
AGGTTGAACGAGCAGACCGGCACGGGTCATAATCAACAGG
GTTTTGCTGTGCGTCGAGGCGACTAACTGGGTAATAAGCGGG
TCTTTCCTAGTTGGGCCGGTCCCGTCCACCACCCTTGTCG
CAGGGAGTCGGGATGCCTTCTGCTTCTCAGAAGGCTCGCTTG
GAAATCCGGTGCGAACTGTGGCCGACTATAATGCCGTGTC
TGAATTACGGGAGTCTGCCGAGAATGGCGCGAGTAATCATTG
GTAATAGCGTGCTTTTCCATGTCGGTCTCATTCAAAGGGG
TCCTTTTGCTACCTGGGCCACTGCACGCTATTATAGTATTGC
CATACAGACGCATTACCTGGAACGACATGCGAACGTAAAT
TTTTTGAGCTCACACCGCAGTAGCCCGAGCTAGAACCAGCTA
TCATCAACCTACGTAGACCGCACGATAGGATTGTAAGCTT
CTGGCGAAGTAGTGCCGCGACGCTGATGCAACAGTATGCCAG
TAAAGTGCGTCCCTTCGGACCCACGTAGGCTAGCGAAGCA
AGGCGAAAACGGTGGTCACCGGTGCGTGCAGTGGTTTCCAGC
AATCGTCCCGACTGCCGGATGGTTCGATCTCAAACCGCTC
ATGAAAAACTTTCCTTCTAGCTTATGGCTGCATTAAAAGCAA
CCACCAGCCTAGGGCGCCCGGTGAGATCACTTTACAGAAA
CATTTCAAGCATTGAGGCCCTCGGAAGGAATGAATATTTATT
GGTTGGGGCATGGACCCAGGTGAAGATTAAACATAGCTTA
GCCAACATGTCAGCTGCTCTCCGTCCGGTTAGAAAAAACAAC
CGTTTTTCGAGGCACACGTCTAGGTTGTACGAGCACAAGC
AACGTCAACGCTCTGTTCGCGCACTACCATTTACCAATGTTT
CCAAAAGCCGCGTTCGGCGAAACGGGAAAATAGCTAATAC
CACCAGTAGGCCGGAAGTTGTTTATCCAAACCGATTGAAAAT
CCACCAGTACAGGCATGAGTGCGGCGGCCGGAACCAACCA
CTCCTCAAGACGTAAATGACTAAACCCGAGGGGGTCATGAGA
AGTTAGCATGGATACCGGCGGCTGGCGAAGGGATACTCAT
ATAACCGATGCCGCTGCTGTGCTCGCAGGTGCCTTTACACGC
ATTTGTACCTGGCCCAAAACTGGAGATAAGGCACCCGGAG
GAGATGGTTCGCATATGCGGATCCCAACTCGAACCGGGGCTT
CTTTTGCTTCGCGCGTTGGAGTCGATTTAGATACAAGAGG
AGGTCAGGGGCTAGTGCCAGCCCGTCCTAAAAGCGGACCAAC
AATAGTAGCCTACAGTTTGTGGCCGAATTTAGTTTCTACT
CTGATAAAGCGCGAGCAGTCGATAGCGCGTTTTTAAATCTAG
TTCGCGTACTCGAGGCTAGGTTCAACTTATATTTAAATAA
TCGGTGCGGCGGAATTGACGTCAATGCCCTGGAAGATGGCGA
AATTCCAGTTGTTGTTCTCTCTCCGCGGACGCATGCTCAC
AGCAAGCGCTTCACGTTAAGCACTGCGCTGACCAGTGGTTGC
CTCATGGACCCTGTAGGCCTCCCTCGGTCTTGCTGAAACG
CAACAGTGCGGACCCGGCTGTGGAGCTAAAACGAACCGCCTG
TAACATTGGAGGCCTCTGCATCTGCACCTCGACAATTGAG
AGTTACAAAGACCGCGTAGGACCGCTGAATAGTACCTTACCA
GAGAGACGATGAGTACGCATCGTCCAAACTTAGATGGTCT
GCTTAATTGTAGGCCGGCACTGGCACGGTAAGTATCAGTAGG
AGTACCGTGTCGCAGGCCACAGGTGAGAACCAATCAACCA
CCAATCCACAAACCGTTCCAGCCCACATCAAGCGTCTTTATC
ACCGAGGACATCGGGTGGTGCCCTAGAACGAAGCCAGGAA
GAGCCATTAGGGCGACGCACGTCATAACAAAAGGTAAGACTT
CACCACCTCTGTATGCTAGGTGCTCGTGCCACCGGAGAGC
CTGAAACAGCGGCCCTGCCAAGCTGCCCCTAGTAACATTATT
GCCTGTAATCGGGCGTCCCTAACTTCTGCAATAGGACAAC
GCCGACAACGGCATGGCGAACAAGGACAGCGGTTTATGTTGC
TACCAAGTCTCGCCACCCTCACCTTGTGAACGAAAGATTA
AAACACCACACCTTCTGCACTGTCGTCACGTACCCAAACGAG
ACGACGAGCTTCACAGACCCTACCGCGAAAAAGGAACCAG
AAGCGAACAACACCTCCGTACTCCACCCTAAAAAGATCTTCA
CGAGCTGTTGCGCAAAAGGCGCGAAGCAAGATACAGGGCG
CACCATCATGTTGAGTCCGCTGCCATGAAACTGAGTACAAAT
TTAACCACTCCGAGGTCGCCGGAGGGATAACGTTAATTTT
TTCAGGCTCACGCAACACTCCCGTCTAGATAGCCAGCCGCCA
TTTCCTGACTCGAACCGCACCCTGCAGCCCCGTATAGCTG
CCCTTCACTGTGCACCGCCCGGATGGTGTTAACAGCTGATTG
TACCGCCAAGACAACAGCGCCAGGCTCGCCAGAACAATAT
AGGTGAGGGTATAGCGCCATCGGGCATAAGAAGATAAAACAG
CCGAACGGGACCCAGCCGAGAGCCGACGTAAATCCTTTGC
AACGGATTAACTGCGTGAGTGAAGGAACTTGGGAGAAACAAT
AATAGTGACAGGTGTAGGATCGGGCGCGCTGAGAAGAGTC
ACCAGTATGGCATCAACTGTGGTGACGGAAATACAAATTCTT
TTATCATAGACCTCTGCTTGTGCCACAAGGCTGTCTTTCC
GTTACAAAGCGCCAGCGACTGGGCGTCCTCCCTAATTTGCCA
AGATAGCTCTGCTCAACACTCACCGCATAGAAAAGTAAGC
TTAAAGGTAGTCCGCCCTACAGAAGTTCCGGGAAATTATTCA
GCCACCCCCCGGTCGAAAGAGCAAACGATCCCTCAGAGCC
TGCCCCCTAGCAGCCCGTCCGTGATGAGTCATAAACAGTTAA
TGAGTTTAGGCCAGAGTCGAGTGCATGCGTACCGTAACAC
TTTCTTAAATCCGGGCATTTGGGAAGCCCGTTTCGAGGTGAA
AAACACTGGCCGGCGTCTTAGTTACGACAAGAATACACTA
CATTCAGTCCGGGCCGCGCATACGGACCCAAACAAAGCTGCT
GCAACACTGACTGGGCAGTGGTTGCTGAGGCATAGTAAGA
TTCAAATATCGTCGCGCGTGTAGCATATTAAGCCCGAAAGAC
CCTGTTTGTTCGTTCGATGATTGTCGTCAATGGTCAATAA
AAGGGTGAACCCTGTCGGGCCACATGGTAGGTAAAGATTCAA
ATTAAATCTTACGTGGGCGTCGAGAAGAGTTAAAATTCGC
GCCGGAAACTTGTTGTGTCACCTCGGAGTTACCGCTTCTGGT
GCTCGAAGCCCGAAGAGGACGTGTGCCCCCCGGGTACCGA
AGAGTCCACTATTTTAATGAACGCTTTCCAGTCGGGGGTCGACGT
TATCTAAAATATCTTTTGAATACCTGAAAGCGTAAGAGCAATACA
CAGTACATAAATCGCACGTAAATGGAAGGGTTAGAAAGATTAGGT
AACATGTTCAGCTCCGTGTGAATCTTCTGACCTAAATGCTTCTAA
GGGTAATTGAGCGTTAAATCATAGCGAACCTCCCGACAACAATAC
CGTCAGACTGTAGAATAGAAAAAAGACACCACGGAACAAGAATGA
ACCGTACTCAGGAGCGTCATATGGAAAGCGCAGTCTGTCATAGAG
AACGGCTACAGAGCGAATAATCGGAGTGAGAATAGAAACCGCCTC
AATAAAACGAACTGTACAGACGAACTGACCAACTTTTCATGAGGC
TGTTTTAAATATGATGACCATCCCCCTCAAATGCTTTAGAAAGTT
GTAATCGTAAAACGGGAGAAGTGTACCAAAAACATTAGTTTCACA
AAAACGACGGCCACATCGTAACCGTAATGGGATAGGCCGGTTGCG
TCCCTTATAAATCCGGTTTGCAAGCCTGGGGTGCCTCAAGTCCGG
AACCCTCAATCAAAACTGATACAGTCACACGACCAGTCACTTGAA
CAAGAAAACAAAAAGATTTTCATCAGATGATGGCAATTGAGGACA
AAGAGAATATAAATAAACACCTCCAATCGCAAGACAATTTTCCAT
ATAAAAACAGGGACAGCTACAATAGCAAGCAAATCAAATAATAAT
CAATGAAACCATCAAAGACAAGTATGTTAGCAAACGAGCAAGAAC
ACCAGGCGGATAAGTGTACTGCAGGTCAGACGATTGTCTTTTCAC
GGCCGCTTTTGCGCCAAAAAAACGTTAGTAAATGAAAGAGCCAGT
TGCGATTTTAAGATTCATCAAGACCTGCTCCATGTTAAATACGAA
GAGGTCATTTTTGCCTGACTAAAATGTTTAGACTGGAATACCATA
CTACAAAGGCTATAAAATTTTAAGGCAAAGAATTAGCAATTCTAA
GGATGTGCTGCAAGGACGACGTTAAATGTGAGCGAGACAGGAAAT
ACGCTGGTTTGCCTTCTTTTCTGAAATTGTTATCCGGCTAGTAGC
GCTGAGAGCCAGCAATACCGAATACCTACATTTTGATATCGGCCC
GCGCAGAGGCGAAACAGTAACCATTTTGCGGAACAAAAACAATAC
ATCGCCATATTTAGCCTGTTTCCTTTTTAACCTCCGGCGATAGTC
AGAAACGATTTTTCGCTAACGCTCATCGAGAACAAGTGTAGAAGA
AATTAGAGCCAGCAGGGAGGGACGCAATAATAACGGATCTTACTA
AGTATTAAGAGGCGTGCCTTGCAGAGCCGCCACCAGAGAGCCAGG
AACAACCATCGCCATTGTATCATTCCACAGACAGCCGCAAGCCAA
GAGTAGTAAATTGATATTCATCGAAACAAAGTACAAAACCTAAAC
CCGGAAGCAAACTTTGCATCAAAAACCAAAATAGCGTAACGCCAC
GATATTCAACCGTTGCAATGCAAGGTGGCATCAATTGACCATTGA
AACTGTTGGGAAGCGCACTCCAGGAACGCCATCAAAAATTGTAAT
CTGGCCAACAGAGGATTAGTGATAGGGTTGAGTGTACGCGCGGCT
TGATTGTTTGGATAATAGATCAAATCAACAGTTGAAGTCTTTATT
TTTTTCAAATATAGTCGCTAAATTTCATTTGAATTATAAAGAACC
CCGGTATTCTAAGTCCTGAAAAAGTAATTCTGTCCGGCGTTAAAC
AAAGGTGGCAACAAGCCCAAAGAATTAACTGAACATTGCTATTAT
ACAAATAAATCCTATTAGCGATCAGTAGCGACAGATGGTTTACAT
TTGCTAAACAACTGAACCGCTTGATATAAGTATAGTTTGATGAAA
GCGCAGACGGTCACCATTAAGCAGCGAAAGACAGCTCACGTTGTT
CGGAATCGTCATAAGTTGAGCAGTCAGGACGTTGGATAGGCTGAG
AGCCTCAGAGCATTAACAGTTTAATTGCTGAATATAAATCAGGTG
TCTCCGTGGGAACGAAAAGCGAGTCTGGAGCAAACTTCAACGCAA
CACATTAATTGCGCTTTGATTAACGCCAGGGTTTTTCTGCCAGAT
ATGGATTATTTACAGAAGAACCTGTTTGATGGTGGGCGCCAGGCA
AGCGGAATTATCAGTATTAGTAAAGCATCACCTTGAACATCGCAA
ATAACTATATGTATCCTTGAACCTGAGCAAAAGAAACGTCAGAGG
TCATCGTAGGAATCTAATTTAATTTAGGCAGAGGCTAATTACTAT
GGCATGATTAAGAAAATAGCATGAAAATAGCAGCCCCTGAATCTT
GCCGCCAGCATTGAAATCACACCATTACCATTAGCACATTCAACT
CGATCTAAAGTTTCATTTTCGAAGGATTAGGATTAGTTTTAACCC
CGCCTGATAAATTACTACGATATTCGGTCGCTGAGCAAAAGGAAA
GAAGTTTTGCCAGCTAATGCAATTTCAACTTTAATCTTGACAAAT
CATTAACATCCAAAGTAGATTAGAGAGTACCTTTACAGAAGCAAA
CCTTCCTGTAGCCTAAGCAAAATGCCGGAGAGGGTCTCATATAAG
ACATACGAGCCGGACCGTATCCTCTTCGCTATTACCGGCCTCAGG
ATTGCAACAGGAAGTAATATCCTGGCCCTGAGAGAAGACGGGCCG
TAATTTTAAAAGTCTCGTATGTCAGTATTAACACCACCAGCAGCC
TATCAAAATCATATAAGACGCCTGATTGCTTTGAATTTACATCAT
AGAACGGGTATTAAATAATCAGCCAACGCTCAACATATGCGTTTT
CAAAGTTACCAGACTTTTTAAAACAGCCATATTATTTCCAGAGCA
AACCGCCACCCTCAACCGCCATTATCACCGTCACCATATTGACAA
ACCAGTACAAACTAACCCATCTATTTCGGAACCTAGTGCCCGTAG
TTTGACCCCCAGCGAGGCAAAGCTTGATACCGATACAGCTTGCTC
ATAACCCTCGTTTATTACGAATAAGGCTTGCCCTGATCAACGTTC
ATATTTTCATTTGTTTCGCAGCGTTTTAATTCGAGTAAGAGGATC
GTTAAATCAGCTCATATTTTAAGGCCGGAGACAGTATGTGTAGCT
TAATCATGGTCATAAGGATCAGGCAAAGCGCCATTTTTCCGGCTT
TCGGGCCCGTCATCGTCTCATATCCTCAGCAACTGCGGG
GGGCGACTGGCTACCGCTGCTACCCAGATATCACCGCAC
TCGTGGGCAAGATATATGTGGTCCGGGATGGGCGGTGCG
CGGCCCACAGGGTCAATAGCCGTCGCCTCACCCGACTTA
GAACCGCTAGCCTCGGCCGCGCATTTACACCTTGGTCCA
CGGTCCAGCACCATGGTCCCGTACCCTCACTCGCCATTG
GCACAACTCCTGAACAAGGCGCCCAGTGCAGTCGACGTC
CGACTAGAGCTGCTGTGCGTCCCGTTGCGTGAGTTAGGC
CCTACCCTCGGTGCCGAGTCCCTAGACGCTGGGCCAGTA
CGGCCACCGCTCGGATTATCCACAGATTATGGCGCGAGG
CCTTGAGCCGCATGCGCTACGTCTTGGCCTCCTACCCTC
GCGCAGTCCCGTTCTCGAGTGTGCCCACTTGCCCTCAAT
ACTCCCTGATAGGCGTCTTTCAGGCGGGCGGGACTCAGG
GGGACGCCAGACTGGGCTCACGAGTGATAGGCTTTCCGC
TTCGGCTTAGGTCCTTCTCGTGTGGTGCCCGCTGCCCTT
GCGAGCCACGCGGCGTGTAACCAACAGCATTTTCTCGCT
TGCGGCAGCATCAAGGACCTACCATCTTGACCGGTCGCC
ACTCCAGTTGCTAGAACGGTCTCGCGCACACACGGTGGG
CGTGCTTTGATCCGACTGACACTGCGTGGCCGATGGGCT
GTGCCCGTTGTGAGTCGGAGAACCTTGCGCGGCCTATTG
CGCAGGGACGCCGTCGAAACACAGCACTCCACATCGTAC
CACGACTCTCACACGGAGCCAGCCTATCTCCCGTTGCGG
AACAGCCTTGGACCGGTCGCTCACAGTCCTTTCGTGCCC
CTCGTCGTTTCCGTTCTTGCAGTGCTGCCAGAGGCGGTG
AGAAGGAAAGTCTCACCGGGCGCCCTAGGCCTTCCGAGG
GCCTCAATGCTCTTCACCTGGGTCCATGCCCGGACGGAG
AGCAGCTGACAACCTAGACGTGTGCCTCGGGTAGTGCGC
GAACAGAGCGCCCGTTTCGCCGAACGCGGTGGATAAACA
ACTTCCGGCCCGCCGCACTCATGCCTGTACGGGTTTAGT
CATTTACGTCGCCAGCCGCCGGTATCCATCTGCGAGCAC
AGCAGCGGCATCTCCAGTTTTGGGCCAGGGTTGGGATCC
GCATATGCGAATCGACTCCAACGCGCGAAAGGACGGGCT
GGCACTAGCCTCGGCCACAAACTGTAGGCGCGCTATCGA
CTGCTCGCGCGTTGAACCTAGCCTCGAGTGGCATTGACG
TCAATTCCGCGCGGAGAGAGAACAACAACCACGCACCGG
TGACCACCGTCGAACCATCCGGCAGTCGGGCCATAAGCT
GGCGCTATACTCGGCTCTCGGCTGGGTCCGTTCCTTCAC
TCACGCAGTTCGCCCGATCCTACACCTGTCCGTCACCAC
AGTTGATGCCGTGGCACAAGCAGAGGTCTGGACGCCCAG
TCGCTGGCGCGCGGTGAGTGTTGAGCAGAGAACTTCTGT
AGGGCGGACTGTTTGCTCTTTCGACCGGGCTCATCACGG
ACGGGCTGCTATGCACTCGACTCTGGCCTGGCTTCCCAA
ATGCCCGGATCGTAACTAAGACGCCGGCCGGTCCGTATG
CGCGGCCCGGAGCAACCACTGCCCAGTCAATATGCTACA
CGCGCGACGACGACAATCATCGAACGAACACCATGTGGC
CCGACAGGGTTTCTCGACGCCCACGTAAGCTCCGAGGTG
ACACAACAAGGCACACGTCCTCTTCGGGCCACCATCCGG
GCGGTGCACAAGCCTGGCGCTGTTGTCTTTATGCCCGAT
CCTCAACCTCGCTCGAACGTACGCAGCCGCAACACTGGA
GAAGCGGCATAGCTCCGTCCTCGGGTAGTAAAGCGCGCA
GGGAACAGCGCATAATTCGCCGTGTGTGTGGCCATCGCA
CGACGCCACAACGAACGGCCTCCTCGAAACCTTGTGAGG
GGGATGTAACACCACGTGGCGCACGCACTGTGTAGGAGC
CTGGGAGGTACAGCTAGGGTGACCGGCCTCCTGCCCTCA
GCCCTTGCCACAGACCCGCACAGCGAGTTCTGGCTTCAT
GCGCAACGTGACGGTACGCCAACGGTCACCAGAAGTCAG
CGGCCAACCTCAAAGGCGTCCACGGCGAATCTGCGTCTA
CGCGCATAGGGAGTGTGCTGGCGGGCTGCGAGTAAGAAT
CTCAGGAAGCGAGCAGTAAATCCTTGGCCGACCGCAGCG
GAGCAGAGCAGCTTATCCCTGGGTCTCCGGCATCTGCGC
TGGTGTTCCCTTTCGCCGCCTTGCAAGTCCCATCATGCC
GCAAGAAGCCTACGCGAAGCTGTCGGGACCACGGCAATG
CTCCGTGCTTGTTACCTTCGAGTCGCGGCACACCACACG
TCTGCTCCCGTGAATCCCGCTCGTTCGTTCTCCCGGCTA
ATGGGAATGTAGAAGCGCTGCAAATCGTCGCCCGTGCCG
GTCTGCTCGTAGTTAGTCGCCTCGACGCACGACGGGACC
GGCCCAACTAGAGAAGCAGAAGGCATCCCGGTCGGCCAC
AGTTCGCACCGCCATTCTCGGCAGACTCCCACCGACATG
GAAAAGCACGGCGTGCAGTGGCCCAGGTAGGTCGTTCCA
GGTAATGCGTTCGGGCTACTGCGGTGTGAGATCGTGCGG
TCTACGTAGGCATCAGCGTCGCGGCACTACACGTGGGTC
CGAAGGGACGCGGGAGGCTAGGGAATGCTGCATCAGTGG
CCTACAGGGTTAGCTCCACAGCCGGGTCCGTGCAGATGC
AGAGGCCTCCTCAGCGGTCCTACGCGGTCTTGGACGATG
CGTACTCATCCCGTGCCAGTGCCGGCCTACTCACCTGTG
GCCTGCGACAATGTGGGCTGGAACGGTTTGCTAGGGCAC
CACCCGATGTGTTATGACGTGCGTCGCCCTCGAGCACCT
AGCATACAGAGGGCAGCTTGGCAGGGCCGCGAAGTTAGG
GACGCCCGATTGTCCTTGTTCGCCATGCCGCAAGGTGAG
GGTGGCGAGATGACGACAGTGCAGAAGGTGGCGGTAGGG
TCTGTGAAGCGGGTGGAGTACGGAGGTGTTCTTCGCGCC
TTTTGCGCAATCATGGCAGCGGACTCAACACCCTCCGGC
GACCTCGGAGCTAGACGGGAGTGTTGCGTGTGCAGGGTG
CGGTTCGAGTGCGCAGTGCTTAACGTGAAGCGAGGGAGG
