# Supplementary material for: Oligolysine-based coating protects DNA nanostructures from low-salt denaturation and nuclease degradation
Source: Nat Commun. 2017 May 31;8:15654. doi: 10.1038/ncomms15654 (PMC5460023; doi:10.1038/ncomms15654)
Supplement: Supplementary Data 2 — ponnuswamy_Supplementary_Data_2.xlsx: DNA sequences for DN2 [file ncomms15654-s3.xlsx]

## Sheet: Sheet1
AAACAACTTTCAAGAGGTTTAAGTATAGCCCGGAATGTAAGCGGA
GTCAGATGAATATTCCTTTGCTAGACTTTACAAACAGGCGGTCCT
AGAATAAACACCGTAGCTTAGTTAATTTTCCCTTAGATCGGGAAC
TCAAGATTAGTTGATCCTAATAATAGATAAGTCCTGAGCCTGTTA
TTATTTTGTCACACAATAATAATCAGAGAGATAACCATTTTATAA
ATGGAAAGCGCAGTCGGTCATTAGCGTCAGACTGTAGTTTACCGT
AAATGAATTTTCTCACCCTCAGATAAGTGCCGTCGATGGCTTTAC
AGAAATTGCGTAGTTATTAATGATAATACATTTGAGACACCGCGT
GACCGTGTGATAACGCTGAGACCTTGCTTCTGTAAATAACGGAAA
GACTTGCGGGAGGCATGTAGACTAATGCAGAACGCGCATATGCCC
AGAAACGCAAAGAGAAACAATCAAAGTCAGAGGGTACTTACCACC
AAACAAATAAATCTTATTAGCTCAGTAGCGACAGAAAAGACAAAA
AAGTTTTGTCGTCCACCCTCATTAGCGGGGTTTTGCACAGGAGGC
AAATTATTTGCACGTTTGAGTAACAACTAATAGATTAGTGCCATA
TGACCTAAATTTAATAGTGAAACATAAATCAATATAGATTGCTCA
GAACGCGAGGCGTCAATAATCAGACGACGACAATAAAAATTCTTC
TACATACATAAAGCAATAGCTGACGGGAGAATTAACCGAGCGTAA
AGGTCAGACGATTATCTTTTCAATGAAACCATCGATACATTCAAA
CAGCCCTCATAGTCACCCTCACTGAGACTCCTCAAGGTAATAACC
AATGGAAGGGTTATCATTTTGGGTTATCTAAAATATAGCCAGCGA
CAAATATATTTTAAAATCATATTGAATTACCTTTTTCCAAGTTAT
GATATAGAAGGCTTTTCCTTAACCGACAAAAGGTAAATAAAGCTT
TACGCAGTATGTTCGAAGCCCAATAACATAAAAACAGAGCCTACA
GCCGCCAGCATTGAAATCACCTACCATTAGCAAGGCGAGGGAGAT
AACTACAACGCCTCACCCTCATATTCTGAAACATGACGGGGTCAG
CCTGATTGTTTGGAAGAAACCAAATCAACAGTTGAAGAAAAATCA
CAAGACAAAGAACGAGACTACCAAAATTAATTACATCGCGCAGAT
ATTACCGCGCCCAAAGAACGGTCGAGCCAGTAATAACAACAGTCG
AAGAACTGGCATGGAAAAGTAAAATGAAAATAGCAGAGTTACATC
AGCCGCCACCAGAGAGCCACCGAGCCAGCAAAATCAAAATATTAA
CGTAACACTGAGTGGATAGCAAATGCCCCCTGCCTATGAGTAAAA
TCAGATGATGGCAGGAGCGGAACCCTCAATCAATATATCACCTAC
TATGTAAATGCTGACCTCCGGGAAGATGATGAAACATTATTCATA
AGCCGTTTTTATTACCAAGTACCAACATGTAATTTAAATTGAGTA
GGAAACGCAATAAAGCCGAACTAAGAAACGATTTTTCAGCCATCA
CCGCCACCCTCAGCCGCCTCCGTCACCGACTTGAGCATTATTCGA
CGTGTAGACGGATCCGGTGGTGGGAGCAGACC
CGTTCAACGCGAAACCGTGTGCCCCCATTTCG
AACGTGCGTTGTGGGTGCGAGTGGTAGTCAGC
TGTGTCCTACTTCCAGTGCCGCGCCACCATTC
ACATCAGGGGCTTGCGAGGATACGCGGGTCTC
CAGTTGGTCGCATGCAGGTGAGGCGCAAACGA
CGACAGACTGCTGGCTAGCCGCGGTAGGTTGT
AGAACTCAGGTAGCGGCCCAGCCAGCCCACAT
GCAGGGGCCGCTTCAGGTGAACCTTCTGGCAT
GGCCGCCCAGTCCCAGATATGCTACCCGGAAC
TTCTGTGCTGTGCCACCGCCGTGTACCAAGCA
GCGATGGAGCCTTTGCTGCGACAGTAACGCTC
GACCTCCGAAAGATCCCTCAGCCACCACGCCC
CTCGGGTGTTCATCGGCGGCTCAGAGCACTAC
GATCCCCGAGCAGGTCGATAACCGCCCACTCC
TCGTCCGTTCCCTATGGGCAGCACGGTTCAGG
GGCCTAATGGTGACCCGCAACGGTGCTAGCAG
GAGAACACGTTAGTAGACCGCTCGCCGAGGCC
CCAAGTAGGGAGTGGGGATAGCCGAGTGCGCC
TTGAGCAAATCCCAGGTCTCGCGCATCGGCCA
TGCGGCTCTCTGTGTCCAAGCTGACAGGCTCC
GAACCGAGGATCCCTGAGAGAGGAGCGGGGCC
CAGTGTTGTGTGCCAATCCACGGGGGGCGATG
AAGCACTCGGTATCCTGAGAGTCAGCCCGCCC
CCTGGGATCGGGCAGATGGGGTTCGCGTCTAG
GCTCGGTTGATGCGGTGGCGGAGAAACTGAGG
TTGTTACCAATCGCCCATGCCACCGCTCGACG
GGTCTCTGTGTCACTCCCGAACCCAGGTGCGC
GCTGACTTCGATGAGGTCGGGAACTGCACGCC
GCCCCAAGATGTGTGTCTCGGTTCACGGCGGA
GCCTGCTCGCCCCGTGATTTCTGGGAACGAAG
GCAGTGCCAACAAGTGAACGCCACGGTTCGTC
GCCCCACATTGGACAACGTACGACCGCAGCAA
GTGGGAAACGGGGTCGCAAATTGGGGCACTCC
CTCAGATGCGGATACTGAGGCACCGGGCAGGG
GCGCTCGGCATTCTGAGAAGACATCGGTCCGG
CTAATCATGGTCGGAGCCCTGCGCCCGGTTTC
CCAGTACGCCGGGCCCAGTCTCATCGAGAGGT
GTCCGGATTCCTATCAGCGGCGCGTAATCCCG
CCGCTGTGTGGGTGAGCCGGATCGCATAACTG
GCGATCGACATCCGACCTAGCCCCCCAGGTTC
GGCATGCGCGATCACAGGCTTTTGACTGCGTC
GCCTCACCTGCATGCGGAGAGGTGAATTCGACAACT
CCCACCACCGGATCCGACCTTTTACAATCCTTGAAA
GGGCACACGGTTTCGCACTAGAAAAAACAAGAAAAA
CCACTCGCACCCACAACCAGCTACACACAAGAATTG
GCGCGGCACTGGAAGTATTCATATGGCGCGTTTTCA
CGTATCCTCGCAAGCCACCGTTCCAAGGTGTATCAC
CGTATTAAAACAGTAACAGTTCTACACGTCGTTTGC
ACATAGCGAGAATCATAATTGTTGAACGGGTCTGCT
TAATATCCCCTATTTTGCACCGCACGTTCGAAATGG
AGTTAAGCCATCAATAGAAAAGGACACAGCTGACTA
TCGGCATTTTCTCTGAATTTCCTGATGTGAATGGTG
CGTACTCAGCAGTTTCAGCGACCAACTGGAGACCCG
CTGTCGCAGCAAAGGCTGAGTATTAGATTTAGAAGT
CCGCGGCTAGCCAGCATAGAAACAATCGTCGCTATT
TGGCTGGGCCGCTACCAATTAGTATCCTGTTTATCA
AGGTTCACCTGAAGCGTACCTGAATATTGAGCGCTA
TAGCATATCTGGGACTAAAGCGCCATCAAGTTTGCC
ACACGGCGGTGGCACACATCATACAGAGGGTTGATA
ATCCGAACGATTTTCAGGTTGTCTGTCGGAGCGTTA
AAATTAAGAATAAGGCGTTATGAGTTCTACAACCTA
ACTTACGAGTTTTGAAGCCTGCCCCTGCATGTGGGC
ATAGAGCAACACCACGGAATGGGCGGCCATGCCAGA
TTAGCCCCCCTCATTAAAGCGCACAGAAGTTCCGGG
TAGTACCGCGTATGGGATTTTCCATCGCTGCTTGGT
CGAGCGGTCTACTAACTACTGCAACAGAGCCGTCAA
TGGCTGAGGGATCTTTATTTCGCCTTGTGAGTGAAT
CTGAGCCGCCGATGAATAGTTATACACAACATGTTC
CGGTTATCGACCTGCTTCACGCTAATGAACACCCTG
GTGCTGCCCATAGGGATAAAGGGCGAGCAGCACCGT
ACCGTTGCGGGTCACCTCTGATGATTCAGTACCAGG
TATTTAAAAGTAAAACAGAACGGAGGTCGGCCTCGG
AAAGAGTCAATGGTTTGAAACACCCGAGGGGCGTGG
AGAACCAATTTTAGCGAACCCGGGGATCGTAGTGCT
AAGAAATAGGTGGCAACATAACGGACGAGGAGTGGG
AAGTTTGCCGGCCTTGATATATTAGGCCCCTGAACC
CGGAACCGCTTTCCAGACGTGTGTTCTCCTGCTAGC
TGACTCTCAGGATACCTCCGCTGAGCTTTAGGAGCA
CGGCTATCCCCACTCCATTTGAATATAATGGAAACA
GCGCGAGACCTGGGATCTTACCAGTAGTAATTCTGT
TCAGCTTGGACACAGACTCTTTCCAGGGAAGCGCAT
TCCTCTCTCAGGGATCAAACCGATTCGGAAACGTCA
CCCGTGGATTGGCACAAGTGTACTGAGAAGGATTAG
CTAACATTAGAACCTACCATCTACTTGGGGGCGGGC
GTTTTATCAGTTAATTTCATTTGCTCAAGGCGCACT
CCGGCTGTCTATCCGGTATTGAGCCGCATGGCCGAT
TAATCTTACAGCAAACGTAGCTCGGTTCGGAGCCTG
CCATAATCAACAGGAGGTTGCAACACTGGGCCCCGC
GAGAACCGCTAGCGTAACGAGAGTGCTTCATCGCCC
GAACCGAGACACACATCAAGCAAATAGGAATTGAGG
GAACCCCATCTGCCCGGAACAAAATTTAACAATTTC
TCTCCGCCACCGCATCTTCAACGCTGAGAATATAAA
GGTGGCATGGGCGATTATATTTGCCCCTTTACAGAG
GGGTTCGGGAGTGACATTGGAAGGTCCAGTAGCACC
GTTCCCGACCTCATCGAGGTTTTAAAAGTATTAAGA
AACGGAACAATTATACTTCTATCCCAGGTCCGCCGT
ATGGTCTGAGCGAGAAAACTAACCGAGCCTAGACGC
GTTCATTCCATAGCAAGCAAGGTAACAACCTCAGTT
AGTTTTTAAATTAAGACTCCCAGAGACCCGTCGAGC
ATGGAACCAACCACCACCAGAAGTCAGCGCGCACCT
GGGAGCCACGTAGCATTCCACTTGGGGCGGCGTGCA
ATGTCTTCTCAGAATGTACTAAAGCCTGGTCAGTTG
CCAGAAATCACGGGGCTAAGGCGAAAACATCAAGAA
GTGGCGTTCACTTGTTATAGGGCTTGGCAGAGGCAT
GTCGTACGTTGTCCAAAAAAATAAATGTTTAACGTC
CCAATTTGCGACCCCGCCGACGGAACATTTGGGAAT
GGTGCCTCAGTATCCGTCAGTGCCTTTTCGGAACCT
GCACCAGAAATTCATCAATAGAGCAGGCCCGGACCG
AACTTTTTAATGCAAATCCAGGCACTGCCTTCGTTC
TTGTATTAATTCATCGTAGGTGTGGGGCGACGAACC
AAAGCAGATTAACGGAATACTTTCCCACTTGCTGCG
TAACCGGAAAGCCACCACCCCATCTGAGGGAGTGCC
ATTTTTCAGTTCGTCACCAGCCGAGCGCCCCTGCCC
CAAAAGCCTGTGATCGGTTGCTGAACCTCAAATATC
GCGCAGGGCTCCGACCATTTTCAATTACCTGAGCAA
ATGAGACTGGGCCCGGACAATCGCCATATTTAACAA
CGCGCCGCTGATAGGAAGATTATTTATCCCAATCCA
CGATCCGGCTCACCCACCATTAAAGGTGAATTATCA
GGGGCTAGGTCGGATGAGCAGTGCCCGTATAAACAG
AAATTATCATCATATTCCTGATGATTAGGACGCAGT
AACTTAGGTTGGGTTATATACGTACTGGGAAACCGG
CGCCGCACTCATCGAGAACAATCCGGACACCTCTCG
AAAAAGTTACCAGAAGGAAACACAGCGGCGGGATTA
CCCTCAGAGCCGCCACCCTCTCGATCGCCAGTTATG
TTAGCCCAATAGGAACCCATCGCATGCCGAACCTGG
