# Supplementary material for: Oligolysine-based coating protects DNA nanostructures from low-salt denaturation and nuclease degradation
Source: Nat Commun. 2017 May 31;8:15654. doi: 10.1038/ncomms15654 (PMC5460023; doi:10.1038/ncomms15654)
Supplement: Supplementary Data 3 — ponnuswamy_Supplementary_Data_3.xlsx: DNA sequences for DN3 [file ncomms15654-s4.xlsx]

## Sheet: Sheet1
CTGTCGCAGCAAAGGCAAGTGCCAAACTGCCCGCTT
CCGCGGCTAGCCAGCATCGAACCATAGTGCCGTCGA
TGGCTGGGCCGCTACCGATTCACGTTTGAGGACTAA
AGGTTCACCTGAAGCGTCAACGTAAATGCAGATACA
TAGCATATCTGGGACTAAAGCAAACTTTGGGGCGCG
ACACGGCGGTGGCACAATCTATCAGCTTTCATCAAC
TCAACGCGCGGACTCCAACGGTCTGTCGGAGCGTTA
GACAGGAGGTTCAGCGGAGTTGAGTTCTACAACCTA
AGATGCCACGCTGACCTTCAGCCCCTGCATGTGGGC
TATAACCCTCGAAAGACTTCGGGCGGCCATGCCAGA
AGATCCAATCTAGCTGATAAGCACAGAAGTTCCGGG
ATAAACGGCTTAAGTTGGGTTCCATCGCTGCTTGGT
CGAGCGGTCTACTAACGATGCCTGCGCTAACTCACA
TGGCTGAGGGATCTTTCCATCAAGTCGGGGTTTTGC
CTGAGCCGCCGATGAAAACTCCAAAAACGAGGGTAG
CGGTTATCGACCTGCTACGCTCATTTGAGATTTAGG
GTGCTGCCCATAGGGAAAGGTCAGGGTCAATAACCT
ACCGTTGCGGGTCACCTACCTGAGAAATTCGCGTCT
TTGCGGTTTGGAACAAGAGTCGGAGGTCGGCCTCGG
TCCGCCACCGGGATTTTGCTCACCCGAGGGGCGTGG
CACACCAACACGGTGTACAGCGGGGATCGTAGTGCT
AAAGACGACATTGCATCAAAACGGACGAGGAGTGGG
GTCAGGCAAATCACCATCAAATTAGGCCCCTGAACC
GGCGTAATGGGCGAAAGGGGGTGTTCTCCTGCTAGC
TGACTCTCAGGATACCTCCTCTAGATGTAAAGCCTG
CGGCTATCCCCACTCCGAGGTCGAGGACTCCTCAAG
GCGCGAGACCTGGGATAACTCCAAACACCCTCAGCA
TCAGCTTGGACACAGATGTAAGGCTATTATTACAGG
TCCTCTCTCAGGGATCAGAGTACCTTTTGACCATTA
CCCGTGGATTGGCACAAGGCAAACATTTAACCAATA
GGGGCGCCAGAGATAGGGTTCTACTTGGGGGCGGGC
AGCGCCACCCAGACGTTAGTTTGCTCAAGGCGCACT
GCAAAGAGGCTGACCAACTTGAGCCGCATGGCCGAT
TACCAAAATCTGACTATTATCTCGGTTCGGAGCCTG
GAATTAGCAAAGGGTGAGAACAACACTGGGCCCCGC
GGCACGTTGTGCGGGCCTCTGAGTGCTTCATCGCCC
GAACCGAGACACACATTTTAGCGAGACACAACATAC
GAACCCCATCTGCCCGAAAAAGCACCTGAAACATGA
TCTCCGCCACCGCATCAATTTAATTGAGTTAAAGGC
GGTGGCATGGGCGATTATACGAGAACGTTAATAAAA
GGGTTCGGGAGTGACAAACTCCTTTTCCCAATTCTG
GTTCCCGACCTCATCGTGCGATGAAATTAAATTTTT
GATTTCTTTAATCCCTTATAATCCCAGGTCCGCCGT
AACGCCACCGTAACGATCTAAACCGAGCCTAGACGC
CGTACACTAGCAGACGGTCAGGTAACAACCTCAGTT
CGGCTTTTGACCATAAATCACAGAGACCCGTCGAGC
CGCAATAAACCTGAGTAATGAAGTCAGCGCGCACCT
GTGGGCGCACTGCGCAACTGCTTGGGGCGGCGTGCA
ATGTCTTCTCAGAATGGCCGCTAGCTGTGAAATTGT
CCAGAAATCACGGGGCGGGAACCCTCCCCCTGCCTA
GTGGCGTTCACTTGTTCATTTATCAGATATATTCGG
GTCGTACGTTGTCCAACTAACGAGTCAGTCAGGACG
CCAATTTGCGACCCCGTTAGGTCATGGAAGTTTCAT
GGTGCCTCAGTATCCGATCGTAAAATAAACGTTAAT
TAGAGACGGTGTTTGATGGTGAGCAGGCCCGGACCG
TTCACCACCCATTCCACAGAGGCACTGCCTTCGTTC
TCATCTTTGGCTCCATGTTATGTGGGGCGACGAACC
TTGTTTTGCGCTTTAAACAGTTTCCCACTTGCTGCG
TCGCATAAAAGAACCCTCATCATCTGAGGGAGTGCC
ATGTGCATCCCAGGCAAAGCCCGAGCGCCCCTGCCC
CAAAAGCCTGTGATCGGCTACGCATTCGTAATCATG
GCGCAGGGCTCCGACCCCGCCCCCGGTAACAGTGCC
ATGAGACTGGGCCCGGAATTCGAGGTGACAACAACC
CGCGCCGCTGATAGGAGTTGGGCTTTGCGATTTTAA
CGATCCGGCTCACCCATTGATGGCTTTAAATATGCA
GGGGCTAGGTCGGATGCAGTCAATCAAGATTGTATA
GTTGATTGCGCTGGTTTGCCATGATTAGGACGCAGT
CGCAGGGATTCACCAGTACACGTACTGGGAAACCGG
ATCGATTATTGATAAATTGTATCCGGACACCTCTCG
GAGTAATAGATAAATATTCACACAGCGGCGGGATTA
ACGGTTGTATTATTTCAACGTCGATCGCCAGTTATG
AGTGAGGGGTTTCCGGCACCCGCATGCCGAACCTGG
CCAGGGTTTTCCCGTGGGAACTAAATGTGAGCGAGTACAAAGGTA
AGGGCGAAAAACCAATCGGCCCAGTCGGGAAACCTGACGGCCACG
ATAGAAAGGAACAACCGTACTGGGTTGATATAAGTAACTACGTAA
GAGTAATCTTGACAATACGTAACTTTTTCATGAGGATAATTTTGA
ATCGCGTTTTAATCACTATCAACGCCAAAAGGAATTCCAAATCAA
ATGCCGGAGAGGGGCATTAACCTGAAAAGGTGGCATGACCGGAAT
TGCTGCAAGGCGAGGATTGACCCTTCCTGTAGCCAGGTCATTGTG
TATTAAAGAACGTGGGGAGAGAATTGCGTTGCGCTCGCTTGCATG
AACTTTCAACAGTTTTAGTACAGTACCAGGCGGATACACCCAAAC
GGCGCATAGGCTGTACGAAGGACGGCTACAGAGGCTTGAAAATAC
TTAAGAGGAAGCCCGTTTACCTACCACATTCAACTACAAAGCTCA
ATATTCAACCGTTAAATCATATTAGCTATATTTTCATCCAACAGA
TATTACGCCAGCTGGATAGGTAACGCCATCAAAAATGTCTGGAGC
GTTGTTCCAGTTTGCGTATTGGTGCCTAATGAGTGAAGGTCGAGC
GAATTTTCTGTATCTCAGAACAAGGATTAGGATTAGTTTTTGGGT
AGAGGACAGATGACTAAAACGGAAAGACAGCATCGGAAAAAGGAT
AGAAGCAAAGCGGGATAAAAAGAAAGATTCATCAGTCAGTGAAAA
CGGAGACAGTCAAGGCAAAGATACATTTCGCAAATGATTAGAGTC
GAAGGGCGATCGGGTGTAGATTAAATCAGCTCATTTAGAGAATTA
AAAAGAATAGCCCGGGTGGTTGCCGGAAGCATAAAGCCTTTGAGG
TTTGTCGTCTTTCCTCAGAACGTATTAAGAGGCTGAGTGCCGTTC
TAAGGGAACCGAACAAAAGAACTTTTGCGGGATCGTAGGAGCCGT
TCAGGTCTTTACCAGCGAGAGAACTAACGGAACAACTGCCCTGCA
GGTAAAGATTCAAAAATTAAGAACGAGTAGATTTAGTTAATTGAA
TTCGCCATTCAGGTCGTAACCTTTGTTAAAATTCGCCGGTAATAT
CCGAAATCGGCAATCACCAGTTCCGCTCACAATTCCGCAAGTCCA
CCTCATAGTTAGCCTCAGAGCTCGGAACCTATTATTTAAATCGTT
GCCGGAACGAGGCAAACACTCGCTGAGGCTTGCAGGGTATCGGGC
GAAAACGAGAATGCAAAAGAAGGGAAGAAAAATCTAACACCAGTA
TTTAAATGCAATGGCCTCAGACATATAACAGTTGATTGATAAGCA
CTGGTGCCGGAAATGCCAGTTCAAATATTTAAATTGCTAGCATAG
CAGGCGAAAATCCGCAACAGCCATAGCTGTTTCCTGGACCGTATT
ACAACGCCTGTAGCTCATTTTTATAAACAGTTAATGAAAGGGAAG
AAATCCGCGACCTACCCCCAGCGCCCACGCATAACCGCTTGCTCT
ATCCCCCTCAAATCAGAGGGGACTGGCTCATTATACAGTAAATCG
GATAAAAATTTTTGCTAAATCTAAAGTACGGTGTCTTTTTGCGGA
CACTCCAGCCAGCACGACGACAGCCCCAAAAACAGGATATGTATT
GCAAGCGGTCCACCCTTCACCGTACCGAGCTCGAATGGCTAGTCG
ACACTGAGTTTCGAGCAAGCCGAACGTGTGCCTTGAATTTAGACA
TTGTATCATCGCCACCAAGCGTAGTTGCGCCGACAATGAATTTTA
CTGCGGAATCGTCTAAAATGTTTGTGAATTACCTTAGAGATGGAT
GCGGGAGAAGCCTCCAAAAACGTAGCTCAACATGTTTAGAGCTTA
CGTGTAGACGGATCCGGTGGTGGGAGCAGACC
CGTTCAACGCGAAACCGTGTGCCCCCATTTCG
AACGTGCGTTGTGGGTGCGAGTGGTAGTCAGC
TGTGTCCTACTTCCAGTGCCGCGCCACCATTC
ACATCAGGGGCTTGCGAGGATACGCGGGTCTC
CAGTTGGTCGCATGCAGGTGAGGCGCAAACGA
CGACAGACTGCTGGCTAGCCGCGGTAGGTTGT
AGAACTCAGGTAGCGGCCCAGCCAGCCCACAT
GCAGGGGCCGCTTCAGGTGAACCTTCTGGCAT
GGCCGCCCAGTCCCAGATATGCTACCCGGAAC
TTCTGTGCTGTGCCACCGCCGTGTACCAAGCA
GCGATGGAGCCTTTGCTGCGACAGTAACGCTC
GACCTCCGAAAGATCCCTCAGCCACCACGCCC
CTCGGGTGTTCATCGGCGGCTCAGAGCACTAC
GATCCCCGAGCAGGTCGATAACCGCCCACTCC
TCGTCCGTTCCCTATGGGCAGCACGGTTCAGG
GGCCTAATGGTGACCCGCAACGGTGCTAGCAG
GAGAACACGTTAGTAGACCGCTCGCCGAGGCC
CCAAGTAGGGAGTGGGGATAGCCGAGTGCGCC
TTGAGCAAATCCCAGGTCTCGCGCATCGGCCA
TGCGGCTCTCTGTGTCCAAGCTGACAGGCTCC
GAACCGAGGATCCCTGAGAGAGGAGCGGGGCC
CAGTGTTGTGTGCCAATCCACGGGGGGCGATG
AAGCACTCGGTATCCTGAGAGTCAGCCCGCCC
CCTGGGATCGGGCAGATGGGGTTCGCGTCTAG
GCTCGGTTGATGCGGTGGCGGAGAAACTGAGG
TTGTTACCAATCGCCCATGCCACCGCTCGACG
GGTCTCTGTGTCACTCCCGAACCCAGGTGCGC
GCTGACTTCGATGAGGTCGGGAACTGCACGCC
GCCCCAAGATGTGTGTCTCGGTTCACGGCGGA
GCCTGCTCGCCCCGTGATTTCTGGGAACGAAG
GCAGTGCCAACAAGTGAACGCCACGGTTCGTC
GCCCCACATTGGACAACGTACGACCGCAGCAA
GTGGGAAACGGGGTCGCAAATTGGGGCACTCC
CTCAGATGCGGATACTGAGGCACCGGGCAGGG
GCGCTCGGCATTCTGAGAAGACATCGGTCCGG
CTAATCATGGTCGGAGCCCTGCGCCCGGTTTC
CCAGTACGCCGGGCCCAGTCTCATCGAGAGGT
GTCCGGATTCCTATCAGCGGCGCGTAATCCCG
CCGCTGTGTGGGTGAGCCGGATCGCATAACTG
GCGATCGACATCCGACCTAGCCCCCCAGGTTC
GGCATGCGCGATCACAGGCTTTTGACTGCGTC
GTCGTACACCCCGGAGCCGACTAGCTTCCCGA
CCGCGCAATGGCCGTGTTGATCTAACGCACAC
AATCGGGGACCAACAACGCGCGATCCTGACTC
ACCACTCTTGGGCCACGCCGGTTCTACCAACC
TAGGTACGACGGCGCAATCCCTAACCCCCCTG
AGTGCTCGGAAACCTGCCAGCCCTACGTCCAG
GTATGGGCTGGCTGGTATAAGAGCACAAAGACACCA
TCCCAGCGCGGCCTTATTTAGCCCCTAAATCCTCAT
CGAATATGGCGTTAGCTGGGAAAAACATCGCCATTA
CCCATACCGCCATTTCATCCCGAACGCGTAGATTTT
GACGATAGATGCCACCAAGATTAAGTGATAAATAAG
TCAAGCGCGTCCTCTTACTTTACGAGGGAGGTTTTG
CGTTACCAGTCAAGTTTGCCGGCACCATCGGTGCTT
TAGAGCACGACTATCGGCCTTGCCGACGCCTAACCT
AACGGTCAGGATTTAGAAGTCCGTCACTGCAGACCC
CACGGGAGATCGTCGCTATTAGCTTCCGGCAGCGAA
GCCCTGTTTCCTGTTTATCACCCGATATGTACGCCG
AATTTATCCATTGAGCGCTATACGCGTCCGGGTCCG
AAACCGGAAGTCACGTAAATGAAATATAAAGGTGGC
CACTGTTGTACATGACAAGCGTTTGACGATTGGCCT
TCTCCTTGAGGTTCGTTGGGAAATATTTAATGCGCG
GGTCGGTGAGGCGCCTTAATTTTAATTGCACGTAAA
CTCCCGACGACCCTATAAGAAGAGTAATTTAATGGT
TTCTTCGCGAGTTCACAGGAAACCAAGGCGTTTTAG
AAACAAAAGAGCAGCACCGTGTCCCACGACCCCACC
TGGCTTTCCCATCACTTGCCTTCGGGGGGGCCGCTC
AACCGCCTGAGAGCCGTCAAACGGTCATGTCCGGGC
ACCGGATTCTGTGAGTGAATAGCTGGGAGTGTCCTT
TTATGCGTTACAACATGTTCACCTGACGGCACCTCC
CGACCAACGTGAACACCCTGACGGGGCAGCGGGCTT
ACAAGGCCGCTCCGATTAGCTATCTTATGTTAGCAA
TCTGACTGGTCAACTGCCTTCATAAGCATTGACAGG
TAGTGCCGACGTCCTCTCTTTGACGAGACAATATTT
GGAATGGGAGCCGATCCTAGTAACAGGGTTAGAACC
GTCGCACTGCCGGCATGTGAATTTAATTTTAGTTAA
TGGGCTAGAGCACTTGCCATCGGCTAAGGCTTATCC
ACTCAACCGCGGAAACGTCAAGCTGCGCCTGACACA
AGATCAGAGGTAGCAATACTTAGAGTCGCCGCTTCG
TTCCACGCTCTTTAGGAGCAAAGGCGGACCGCGTGG
TAGCTTTGATAATGGAAACACAGGAACCGGCTTGAG
TTTCTTACCAGTAATTCTGTGCGAGCGCATCAGGTC
GGCGTCTTTGGGAAGCGCATGCCCTAGCAAGGTCAC
CTGCAGGGGCTCGGCTAGGCCCTTTGGCATGATTAA
TTATCAGTCGGCTCGTATCACCGGAACCAGAACCAC
CGACAGTCCGGGGCTGCAGTCTGAAGACCTGAAAGC
AACGGCGTATGAGGGCAATTTGCGGGTTTGGATTAT
CCAGGCCACGTTGCAGATCATAGGTAAGAACGCGAG
AGGCGCCCGTTCGATGGTCTTATCACGCCCAATAGC
GAAGGGAAGCCAGTAGCACCTGGGTCGGATAAACGG
CAAAACAGGAGTCTGTCCATAATGAAAGCAGGCGTG
GTGCAGCAAAGGAATTGAGGCAACTCCGCGTCAGGC
ACTTACAAATTAACAATTTCAACTACGGTGGGTTCC
AAGCCAACGGAGAATATAAACTACACGCACCAGCAG
AATAATTTGCCTTTACAGAGTCGTGACCAGTCGAGT
GAAACGGGGGAGTGCCAAAAGTAAGCAATAATAACG
GATTTCCAGGCGAGGGTACCACCACCCTCAGAGCCA
TCGGCGCTGGCTCGACAGATTTACATTCTGGCCAAC
TTCGCTTTCGTCCGAGGCAAACCACATGGCAATTCA
TGTCCCAACCAGGCTCAAACTACCTATGCTGATGCA
GGTTTGGGACAGCCAATTAACGGGTTTTATTTTCAT
GATGACGGACATTTGGGAATGGAAACGCTTCGCGTC
CCTAAAGGGTATAATCAGTGATGTGAACTACGCTCC
AGTCTAAAGCTGGTCAGTTGTGTCGCCTGCTATTGC
TCGAGGCGAAACATCAAGAAAACGCTGTACCCACGT
AATAGGGCTGGCAGAGGCATCCTGATCATCGCGATG
CGAAAATAATGTTTAACGTCATTTGCTCAACGCCGC
CAGAGAGATAACCGCTACAATGCCTTAAATCAAGATATCCTAAAA
GCGTCAGACTGTACATATGGTGAATAAGTTTATTTTCAATAATAT
GGTAATATCCAGAGCTTTGACAAGCCAGGCGCCGCTTCGGTCATA
GACTTTACAAACAAGGTGAGGAATACCGAACGAACCTGCAACACT
AATTTTCCCTTAGTTTTACATGGTTTAACGTCAGATTCCTTTGTA
TAGATAAGTCCTGAGAAAAAGGTTAAATAAGAATAATAGCTTATT
AAGTCAGAGGGTATGAATCTTAACCTCCCGACTTGCGCATGTACT
AGTAGCGACAGAACGCCAAAGCATATAAAAGAAACGAGAAACACA
TAGAAGAACTCAATATAACGTATATTCACAAACAAACTTATTATC
TAATACATTTGAGTATTAACACTGATAGCCCTAAAACGCTCATAG
TTGCTTCTGTAAAAACAATAAAGAAATAAAGAAATTGTTATTAGA
AATGCAGAACGCGAGTATCATGAAATACCGACCGTGACGCTGACC
CGGGAGAATTAACCTAACGAGTATTCTAAGAACGCGATCAATAAG
TGAAACCATCGATGGCGACATGTAGAAAATACATACAGCAATAGA
TGATTAGTAATAATCGTTAGAGTTGAGGCAGGTCAGCCATCTTAA
CAACTAATAGATTCAACAGTGGAATGGCTATTAGTCCCTACATTT
ATAAATCAATATAGCCTGATTCCATATCAAAATTATAAGTTTGAA
ACGACGACAATAAATACAAATTCATCTTCTGACCTACAATAGTAC
TAACATAAAAACACCAGAGCCGCAAATCAGATATAGGTCTTTCAC
CCATTAGCAAGGCATTGAGGGCTCCTTATTACGCAGTACCGAAAA
CAAATTAACCGTTCGGGAGCTCCAGAGCCGCCGCCATCAAAATTA
TTATCTAAAATATGAGAGCCAAAGAATACGTGGCACCTCAATCCG
GAATTACCTTTTTATACCAAGTTCTGAATAATGGAATTATCATGG
CGACAAAAGGTAAAGTATAAAAACTTTTTCAAATATTCAAAATTT
ATGAAAATAGCAGCCAGTTACTAGGAATCATTACCGTTCCAAGTC
GCCAGCAAAATCAGTAAATATATACCCAAAAGAACTTTAAGAAAA
CACCGAGTAAAAGAGGCCGATACCCTCAGAGCCGCCACCAGAGGA
ATCAACAGTTGAAATGAAAAAAGATAGAACCCTTCTATGGATTGC
AAATTAATTACATATCGCGCAAATATAATCCTGATTAACAAAGAA
GAGCCAGTAATAACTCAACAGTCCAATCGCAAGACACTGAGAGCA
AGAAACGATTTTTACAGCCATAACAAGCAAGCCGTTATTAAACCC
CACCGACTTGAGCAATTATTCGAAACCGAGGAAACGCAGATAGTA
TGAGAAGTGTTTTATTTTAGACCTCAGAACCGCCACCGGAACCGT
CCTCAATCAATATCATCACCTGTAATAAAAGGGACATTGGCAGCC
AGATGATGAAACAATTATTCACCTGATTATCAGATGCAGAAGGAC
AACATGTAATTTATAATTGAGTATAACTATATGTAATTTTAACGA
TTCTTCTCGTCCGGTCCACATGCTTGCGCACG
TCTTGGGCGTCAGGCAGGTTTACTCACGGGGG
CGAGACTCGAGTTCAGGCCCACGTGCAGATGC
AACATATGGCCCCGTTTCGCACCCGTTGTTGC
CGAGAGCGCCTCACGTATCGACTAAGCCTGGC
GCGGAATCCAGCCCCCTAGATGGTGCCCCTGT
ATGGTGCCTAAGGCCGCGCTGGGAAGGTTAGG
CGTCGGCAGCTAACGCCATATTCGGGGTCTGC
AGTGACGGGAAATGGCGGTATGGGTTCGCTGC
CGGAAGCTGGTGGCATCTATCGTCCGGCGTAC
ATATCGGGAAGAGGACGCGCTTGACGGACCCG
GACGCGTAACCAGCCAGCCCATACAAGCACCG
CGTGGGACGTCATGTACAACAGTGGAGCGGCC
CCCCCGAAACGAACCTCAAGGAGAGCCCGGAC
ATGACCGTAGGCGCCTCACCGACCAAGGACAC
TCCCAGCTATAGGGTCGTCGGGAGGGAGGTGC
CGTCAGGTGTGAACTCGCGAAGAAAAGCCCGC
TGCCCCGTACGTGACTTCCGGTTTGGTGGGGT
GCGCAGCTCAGTTGACCAGTCAGACGAAGCGG
CGACTCTAGAGGACGTCGGCACTACCACGCGG
TCCGCCTTGATCGGCTCCCATTCCCTCAAGCC
GGTTCCTGATGCCGGCAGTGCGACGACCTGAT
GCGCTCGCCAAGTGCTCTAGCCCAGTGACCTT
GCTAGGGCATCGGAGCGGCCTTGTTGTGTCAG
CCGACCCAACGAGCCGACTGATAACACGCCTG
CTTTCATTCAGCCCCGGACTGTCGGCCTGACG
CGGAGTTGGCCCTCATACGCCGTTGGAACCCA
CCGTAGTTCTGCAACGTGGCCTGGCTGCTGGT
GCGTGTAGCATCGAACGGGCGCCTACTCGACT
GGTCACGAAGCCGAGCCCCTGCAGCCGTTTAT
GCGTTTCCCCCTCGCCTGGAAATCGGAGCGTA
GTTCACATGTCGAGCCAGCGCCGAGCAATAGC
AGGCGACACTCGGACGAAAGCGAAACGTGGGT
ACAGCGTTGAGCCTGGTTGGGACACATCGCGA
TGATCAGGTTGGCTGTCCCAAACCGCGGCGTT
GAGCAAATGGCACTCCCCCGTTTCGACGCGAA
TGCTTGGAGTAACCGCACACGTGCTCGCTTCG
GGCTTCGGCCGCATGCAGGACCTAAATCACCG
GCCCCTGGTCCCGTGGTATGTGGCCTGACTGA
GTTGTCGCTTCAATAGCCGGCCGTCCCCACGT
CGAGATCCGCTGATCCAAGGGGGCCTGCTCTG
ACGCAGGACAGGATCTTAAGCCCGAGCGGAGC
AGAAAACGCGCGCCGCCAGTCCACTCCGGTATATACACGCCTGTG
GGGCCCATGGTAAGCTGCGCGCCCTTTCGTGGGTGTAGTCGAGAT
CACGGTCCACGGGACTCAGGGAACATACTCACCGGCTAGCGCTCG
CCCGAGAGGCAGGCTACGAATCCAGTGAAGAGCTGAGGCGCAGGG
TAGCAGCCATGTGTTGAGAGTGCCCGGAGATCACAACCCGCAGCG
CCCTTCGCAGAGACTGTCACACCCACCTGTCGGCAGTACCTGGCC
GGGCTCGGACACGGTCGCTCCCTGAGAAAGGTCACTGCGCTAGAG
GCAGACCGGCCCTCCCTACTTGAACACTGCCAGCCTGCTTCCAGG
CAGTGGCAGGGCACTCGCGCGGAGTCAGGAACTTAACGGGTAGCA
GGGAACAGACCTGCCCAAGGACCGCCGCCGCCCATGTATTGAAAC
ACCTTCTGACTTTCTCCGCAGGCGGGCCGTGGCGTCTCTCTTTGG
AGCTCGCCTCCTGTCTCGTCCTCCCTACGAAGCCGACCACATGGG
ACCGGAGTGGTCTATCAGGGTCTACACGTCGTTTGC
ACGAAAGTCACTAAAGGAATGTTGAACGGGTCTGCT
GAGTATGAAAAGAACCGGATCGCACGTTCGAAATGG
CTTCACTAATCGAGCTTCAAAGGACACAGCTGACTA
TCTCCGGTATAGCTATTTTTCCTGATGTGAATGGTG
ACAGGTGCCAGTCACGACGTACCAACTGGAGACCCG
GCCTCACCTGCATGCGTGTAAAACGTCGTGCCAGCTGCATTAATGGACTGG
CCCACCACCGGATCCGCGATGGCCCTAGCCCGGAATAGGTGTAGGCGCGCA
GGGCACACGGTTTCGCTGCGAATAAAGTTTCCATTAAACGGGTTTCCCTGA
CCACTCGCACCCACAAATTCATTACACGAGGCATAGTAAGAGCGGATTCGT
GCGCGGCACTGGAAGTAGCGAACCACAATTCTACTAATAGTAGGCACTCTC
CGTATCCTCGCAAGCCGAGAGATCTAACAACCCGTCGGATTCTGGTGTGAC
AGGGCTGGCAGGTTTCATACCCGTATAAGGCCGAGCCCCCCATGTGGTCGGCT
CTAGTCGGCTCCGGGGTGGCTTGACGGGGACGGTCTGCCTCTAGCGCAGTGAC
TAGATCAACACGGCCACGCTTAAACAGCTTTGCCACTGCCTGGAAGCAGGCTG
ATCGCGCGTTGTTGGTAGTTTAATTTCAACCTGTTCCCTGCTACCCGTTAAGT
GAACCGGCGTGGCCCAAATAATTGCTGAATCAGAAGGTGTTTCAATACATGGG
TTAGGGATTGCGCCGTTTCCCCGGTTGATAGGCGAGCTCCAAAGAGAGACGCC
ACCGTGTATCCCCGGGCCTGGCCCTGAGAGAGTTGTACGACCTGGACGT
GGAGGGCAAGCCGGCCAATAGGAACCCATGTACTTGCGCGGTCGGGAAG
AGTGCCCGATACCGACGAAACAAAGTACAACGGCCCCGATTGTGTGCGT
GGCAGGTTTTAATCATTAGACTGGATAGCGTCCAGAGTGGTGAGTCAGG
AGAAAGTATAATGCTATTATGACCCTGTAATACCGTACCTAGGTTGGTA
GACAGGAATCAGAAAAGTATCGGCCTCAGGAAGCGAGCACTCAGGGGGG
GCCTCACCTGCATGCGTGTAAAACGTCGTGCCAGCTGCATTAA
CCCACCACCGGATCCGCGATGGCCCTAGCCCGGAATAGGTGTA
GGGCACACGGTTTCGCTGCGAATAAAGTTTCCATTAAACGGGT
CCACTCGCACCCACAAATTCATTACACGAGGCATAGTAAGAGC
GCGCGGCACTGGAAGTAGCGAACCACAATTCTACTAATAGTAG
CGTATCCTCGCAAGCCGAGAGATCTAACAACCCGTCGGATTCT
TGGTCTATCAGGGTCTACACGTCGTTTGC
TCACTAAAGGAATGTTGAACGGGTCTGCT
AAAAGAACCGGATCGCACGTTCGAAATGG
AATCGAGCTTCAAAGGACACAGCTGACTA
TATAGCTATTTTTCCTGATGTGAATGGTG
CCAGTCACGACGTACCAACTGGAGACCCG
AGGGCTGGCAGGTTTCATACCCGTATAAGG
CTAGTCGGCTCCGGGGTGGCTTGACGGGGA
TAGATCAACACGGCCACGCTTAAACAGCTT
ATCGCGCGTTGTTGGTAGTTTAATTTCAAC
GAACCGGCGTGGCCCAAATAATTGCTGAAT
TTAGGGATTGCGCCGTTTCCCCGGTTGATA
ATCCCCGGGCCTGGCCCTGAGAGAGTTGTACGACCTGGACGT
AAGCCGGCCAATAGGAACCCATGTACTTGCGCGGTCGGGAAG
GATACCGACGAAACAAAGTACAACGGCCCCGATTGTGTGCGT
TTTAATCATTAGACTGGATAGCGTCCAGAGTGGTGAGTCAGG
ATAATGCTATTATGACCCTGTAATACCGTACCTAGGTTGGTA
ATCAGAAAAGTATCGGCCTCAGGAAGCGAGCACTCAGGGGGG
CTTTCTCTTGCGCGTTTTCAGAGAAGAAACAGGGGC
GCAGTGTTTACAATATTACCGCCCAAGACGTGCGCA
TCCTGACAGATTCGACAACTGAGTCTCGCCCCCGTG
CGGCGGCCCAATCCTTGAAACATATGTTGCATCTGC
ACGGCCCCTAACAAGAAAAACGCTCTCGGCAACAAC
TCGTAGGCACACAAGAATTGGATTCCGCGCCAGGCT
ACCATCTAGGGGGCTGAGTTAAGCCGTCACAATCAATAGAAAAAGGGAGCG
AGCATGTGGACCGGACTCGGCATTTACAGGGCGCGTACTATGGTCAAGTAG
AGTAAACCTGCCTGACGCCAGCCATACCAGCAGAAGATAAAACTCCGCGCG
ACGTGGGCCTGAACTCCGTATTAAAGAATATACAGTAACAGTAGGTCCTTG
GGGTGCGAAACGGGGCACATAGCGAACACCGGAATCATAATTAGCCTGCGG
TAGTCGATACGTGAGGTAATATCCCTAGTTGCTATTTTGCACCGAGGACGA
CGGGCTTAAGATCCTGAACCGAACAAAGTTCGTTTTCTGGCCAGGTACTGCCG
GCACGTGTGCGGTTACCCGCCTCCCTCAGAATGGGCCCCACAGGCGTGTATAT
TAGGTCCTGCATGCGGATATTCACCAGTCAGGACCGTGATCTCGACTACACCC
GCCACATACCACGGGAAAAGCGGAATTATCCTCTCGGGCGAGCGCTAGCCGGT
ACGGCCGGCTATTGAAAACTCCGGCTTAGGGGCTGCTACCCTGCGCCTCAGCT
GCCCCCTTGGATCAGCCGCAAGTACCGCACGCGAAGGGCGCTGCGGGTTGTGA
CGGCGCGACCAGAAGATTAAAGGTGAATTATCATCCAAGCAGCTCCGCT
GCTTACCGCCGCCACCAGGAACGGTACGCCAGACCGAAGCCCGAAGCGA
GTCCCGTCACGACCATGCTGAACCTCAAATATCCCAGGGGCCGGTGATT
AGCCTGCATCATATTTTTCAATTACCTGAGCAAGCGACAACTCAGTCAG
AACACATTTGGGTTAAATCGCCATATTTAACAAGGATCTCGACGTGGGG
AGTCTCTTCATCGAGATTATTTATCCCAATCCATCCTGCGTCAGAGCAG
ACCATCTAGGGGGCTGAGTTAAGCCGTCACAATCAATAGAAAA
AGCATGTGGACCGGACTCGGCATTTACAGGGCGCGTACTATGG
AGTAAACCTGCCTGACGCCAGCCATACCAGCAGAAGATAAAAC
ACGTGGGCCTGAACTCCGTATTAAAGAATATACAGTAACAGTA
GGGTGCGAAACGGGGCACATAGCGAACACCGGAATCATAATTA
TAGTCGATACGTGAGGTAATATCCCTAGTTGCTATTTTGCACC
TTGCGCGTTTTCAGAGAAGAAACAGGGGC
TTACAATATTACCGCCCAAGACGTGCGCA
AGATTCGACAACTGAGTCTCGCCCCCGTG
CCAATCCTTGAAACATATGTTGCATCTGC
CTAACAAGAAAAACGCTCTCGGCAACAAC
CACACAAGAATTGGATTCCGCGCCAGGCT
CGGGCTTAAGATCCTGAACCGAACAAAGTT
GCACGTGTGCGGTTACCCGCCTCCCTCAGA
TAGGTCCTGCATGCGGATATTCACCAGTCA
GCCACATACCACGGGAAAAGCGGAATTATC
ACGGCCGGCTATTGAAAACTCCGGCTTAGG
GCCCCCTTGGATCAGCCGCAAGTACCGCAC
ACCAGAAGATTAAAGGTGAATTATCATCCAAGCAGCTCCGCT
GCCGCCACCAGGAACGGTACGCCAGACCGAAGCCCGAAGCGA
CACGACCATGCTGAACCTCAAATATCCCAGGGGCCGGTGATT
ATCATATTTTTCAATTACCTGAGCAAGCGACAACTCAGTCAG
TTGGGTTAAATCGCCATATTTAACAAGGATCTCGACGTGGGG
TCATCGAGATTATTTATCCCAATCCATCCTGCGTCAGAGCAG
