# Supplementary material for: Oligolysine-based coating protects DNA nanostructures from low-salt denaturation and nuclease degradation
Source: Nat Commun. 2017 May 31;8:15654. doi: 10.1038/ncomms15654 (PMC5460023; doi:10.1038/ncomms15654)
Supplement: Supplementary Data 4 — ponnuswamy_Supplementary_Data_4.xlsx: DNA sequences for DN4 [file ncomms15654-s5.xlsx]

## Sheet: Sheet1
GAGTCCACTATTATCACCGCTTTTCACCAGTGAGAAAGCCTGAT
AATAAAAGGGACAAGAAGAATACTTCTTTGATTAGCGTGCTTAA
TAATACATTTGAGCAGCAAATAACACCGCCTGCAACCCTTCTGT
TACAAAATCGCGCAGGGTTAATCCTGATTGTTTGGCAAACAAGA
TATTTTAGTTAATATTAAGATTCCCTTAGAATCCTATTACCTGT
TTTACGAGCATGTGAGGCATCGCCATATTTAACAAAATGGTTTA
TAACGTCAAAAATAAGCCTTCGTTTTAGCGAACCTGTCTTTCAA
CGGAATAAGTTTAGCCGAACTCTTACCGAAGCCCTGAGAATATT
CCGCCTCCCTCAGGAAACCAACCATTACCATTAGCATTCATACA
GCGGGGTTTTGCTGATACAGTTACCGTTCCAGTAAACCCTCAAA
CGAATAATAATTTCTGTAGCTAACACTGAGTTTCGCGTCGAGTA
TCTTTGACCCCCAAGCGAAAGTTAAAGGCCGCTTTAAAAAAGTG
AAGAACTGGCTCATGACAAGGCGCATAGGCTGGCTAAAGTACCA
TTACCCTGACTATGCTTTTGGTTTACCAGACGACGGAAGAAATT
GAAAAGGTGGCATAACATGTCTTAGAGCTTAATTGTTGCATCCT
GAGCAAACAAGAGTAATGTGTTAGAACCCTCATATATTAACACT
AGGAAGATCGCACGCTTTCACATCAAAAATAATTCAAACTAGTG
TCCACACAACATATTGCATGAGTCACGACGTTGTAGCTTCTGTC
GGGTTGAGTGTTGTGAGAGATTGCGTATTGGGCGCTAATGAGTT
TTGGCAGATTCACTATCGGCGTCCATCACGCAAATTAGAATCTA
AACAACTAATAGATCTAAAGAGATAAAACAGAGGTAAGCGTACA
GATTCGCCTGATTCCATATCTTATCAGATGATGGCACTCGTACT
CAAAGAACGCGAGAAGAGTCGCTTCTGTAAATCGTAGAAGATCG
CTGAACAAGAAAACCAGTAAACGCTCAACAGTAGGCCGACCGGA
CCAATCCAAATAAGATTAGTGGCTTATCCGGTATTTTCCAAGTC
CAACATATAAAAGCCAGAAGGAGCAAGAAACAATGAACAGGGTC
AAATCACCGGAACCAGCACCGAATTAGAGCCAGCACCAGCGCGG
GAGACTCCTCAAGCTGGTAAAGCCAGAATGGAAAGCACCCTCCA
AGAATAGAAAGGAAGACAGCATAGCAAGCCCAATAATATAAGCT
AAGAGGCAAAAGATCGGAACATATATTCGGTCGCTAAGGAGCTG
AATCATTGTGAATTATTCATAGAGGACAGATGAACATTTGTAGA
AGAATGACCATAAAGTTTTGCATAGTAAGAGCAACGTTAATATT
TTAGCTATATTTTATGCAACTTTTGATAAGAGGTCTTAAGAGCG
AGGCTATCAGGTCAGATTCACCTTTATTTCAACGCAATCATAGT
TTTGAGGGGACGATAAATGTATCAGCTCATTTTTTATCATATAA
TCCTGTGTGAAATGTCGACTATTAAGTTGGGTAACAAACCAGAG
CTTATAAATCAAACAAGCGGGAATCGGCCAACGCGACTCACAAG
GCTCAATCGTCTGGTAATATAATCAGTGAGGCCACGAGCTAACC
AAGGTTATCTAAATTGCTGATTAAAAATACCGAACGTGGCACAC
TACCTTTTACATCTTTGCACAAGGAGCGGAATTATCTTTGCCGG
TAAATGCTGATGCAATTTATATAAATCAATATATGCAAACATAG
ACGCGCCTGTTTAATATAAATTATACAAATTCTTAAATAAGGTG
TTACAAAATAAACTTGCACCGCCCAATAGCAAGCAATTAAACGA
AAACGTAGAAAATAGGAAACCCACAAGAATTGAGTTTAGACGAG
TTATTAGCGTTTGGTAGCGATATCACCGTCACCGAAAAAGGGGC
ATTCTGAAACATGTAACGGGATATTCACAAACAAACCACCAGCC
AAACAACTTTCAAGTTAGCGCCCTCAGAGCCACCACGGAATATT
TGCCACTACGAAGGCAACGGTGACAACAACCATCGTGTATCGCT
TGGGCTTGAGATGATCAACGATAAGGGAACCGAACCTGATAAAA
CTCAAATGCTTTAGGGTAATAGATACATAACGCCACTAACGGAT
GATACATTTCGCACGGTGTCCAGGATTAGAGAGTAGAAAGACCC
GAGGGTAGCTATTGAGAAAGATGACCCTGTAATACGGCAAAGTA
TGGGCGCATCGTATAACAACTTGTTAAAATTCGCAGGTTGATGA
CTCGAATTCGTAATTTGATACTGGCGAAAGGGGGAGCCATTCGA
TGATGGTGGTTCCTGGTTTGGGGAAACCTGTCGTGCGTTGCGTA
AACGCTCATGGAAAATATTAGTACGCCAGAATCCTGCCGATTTT
TGGCAAATCAACAATATCAACGCGAACTGATAGCCATTTTTGAA
TTTAACGTCAGATAGAAATAATCATTTTGCGGAACTATTAATGT
CGGCTTAGGTTGGATAGGTCTTGAATTACCTTTTTACAAAATGG
ACAATAAACAACACAAAAGGTAGAAAAAGCCTGTTTAAGAATTC
GAGCGTCTTTCCAAATTTTATTTATTTTCATCGTACGCACTCCG
TAAGACTCCTTATTAACGGAGTAATTGAGCGCTAATAACTGAAC
TTTTCATCGGCATAAGTTTGTTGACGGAAATTATTCAACCGAAT
AATGCCCCCTGCCCCTTGAGGGTTGAGGCAGGTCAACCAGAGCG
TAAATGAATTTTCCTAAAGTCCCTCAGAACCGCCACACCGTATT
AAGTTTCCATTAAGGCTTTGCAGCTTGATACCGATAGCTTGCAG
GACGAGAAACACCGCTGCTCTAGCCGGAACGAGGCCGAAATCGG
GAATCGTCATAAATGTTTAGAGATTTAGGAATACCTTATTACCT
TGCGAACGAGTAGTTCATTCAACCAGACCGGAAGCATCGCGTCG
ACCGTTCTAGCTGACAGTCAAAAGCTAAATCGGTTAAAATTATC
CGTAATGGGATAGATTCTCCGCAAATATTTAAATTAAAGCCCCA
GTACCCGTATAAGAAGTCCGCGGTGCGGGCCTCTTAGGCTGCAC
GGAGGCGAACTACGATGCGATCCGTATAATAATAACATCACT
GAAGCGCCCTTGAGCCATCAGAGATAGAACAGTGCCACGCT
CCGCCTCGTCACTGGGCACATAGACTTTAATTATACTTCTG
TGCCCAGATTCCGTGCGGTATTCATTTCATGAAAACATAGCG
GCGCACATGGAGCACAGAAGCCTAAATTTCGCCAACATGTA
TGCCGGTATTTGCTGCCAATTAATCGGCTCCCGACTTGCGG
CTGGATGGGCTCAGTTCGCACTTTACAGATTTTAAGAAAAGT
CAGCAGACACAACGCCGCGCCAATAGAAAAAGGCCGGAAAC
TCGCGGCGGGACAGGTCACCAGAACCGCCGCGTCATACATG
GCGATTGGAAGCTCGTACTGGATAAGTGCTCACCAGTACAAA
TCCTGAAAAATGGGCGCTCAAATCTCCAATGCGGGATCGTC
GCCCGAGGAGGTGAGTTCGCGCGCGAAACGACCTTCATCAA
GTCTTCCGGCGCGTACCTCGGGACGTTGGATAAAAACCAAAA
ATCGCGTCAATCCTCTCCAGCAAAGCGGACTGAATATAATG
GCTCCAACCCGCCAGCCCGGAGTAGTAGCATTTTAAATGCA
ACACTAGGGTTTGGATGCGTGTAATCGTAGCGTCTGGCCTTC
TGGAGGAGGCACGAGGCGCATCCGGCACCAAACGACGGCCA
AGTACCGGTAGCCGCGCGCCTAAAGTGTACGGGCAACAGCT
TGCCTGAGTTTCTGGCCAACAACCCGCTCGGTTGCCCACCA
GAGAGCCAGGATTTAGAAGTATTACGGTTAACCCCTTGACTT
AATAATGGAAGAGGCGAATTAGTGGTTGAGCCGCAGTACGG
ATAGCTTAGTTCATCTTCTGACCGAGTCTGTCGTAGCACCG
ATTTAGGCAAGAAACCAATCAACAACCCGCCGACGCGTGTCA
GAGGTTTTGGAAAATAGCAGCGCGCTCGCCTCATGTGCCAG
AAGCAGATATTTTGTCACAATAGTGCCGGAGTCCTAGCTCT
GTCACCAATAGCCGCCACCCTCTAGGTAGTCCTCAAAAGAGA
GCTTTTGATCAGTACCAGGCGTGCAGCGACACAAGCCTTCG
CTACAACGCTTTCACGTTGAACGTGCCGGGCGGTTGTCCCG
ACCCTCAGCGCGATTATACCAATCAGGATCGAAGGTGTAGGG
GAGTAATCTTTATACCAGTCATGAACGGCAGCGTCGACCAT
TAGCGAGAGTATAGTCAGAAGCATCGGGCCACAATGTCCAG
CTGTAGCTCCAATTCTACTAATTACGGAGGACGGCGTATTGC
ATGCCTGAGAATCGATGAACGAGGTTGCTCGATAGACGTCA
CTGTAGCCATCCAGCCAGCTTCAAACGTCGTTGGGCCGGCC
GTGCCAAGCCGAGCCGGAAGCACTCAGAAGACGCACTTTGTC
GATTGCCCTAAGAACGTGGACCGACCAGCAGTCCTCCGTCT
CTCGGGCCTGCAACCGATAAACTCCTCGTTAACCGTTGTAGC
GGCGAGATGGGTCGACGGGACAGACCTGAGAGGCGGTCAGT
GCTCTCGGCAGTCGGCGTTTTATTCGACAAATTCATCAATA
GGTTCATCAGCGCTGGGTGGAAGAGCAAACGCTATTAATTAA
GTGGAACTGCGCCCGCCGTAAATGAAATAGCTTAATTGAGA
TTCACAACGCCGCGACTCCCCTCTTATCACTAAGAACGCGA
GGGTTTGTGGGTATGGGTCCTGACATAAAAAATAGCAATAGC
GTGAGACCGGGCCTTGCGCGACTGGTTTAAAATCACCAGTA
CTGATCCAGCGGGAGTCTGCGGGAGCCACCGCAGTCTCTGA
TCGAAGTCGTCTGCGGCCTGATAGGGTTGGGAACCCATGTAC
ATCACGGCTGGTGCGAGCGCATGCTCCAAGAGGCTTGCAGG
GCGAGCACGCTACCAACCGACTAACGGAGGGTGTACAGACC
TCCACCGGCCCGTTACGTGGTTAATCTACACTATCATAACCC
GCCATTACGCTGTCACTTGGGTAAAAAGAATTTTTGCGGAT
GAGCGGGCTCGGTCAATGGTAGTCCAATAAAGGATAAAAAT
TGCCACAATCCTCGCGACGCTCCATGTCAAACCAATAGGAAC
GTAAGCTCATGCAGGTCGAGCCGTGCCGGGCCAGGGTTTTC
CAGTCCTGCCTGCTCGCAGCCAGGGTGCCCAGGGTGGTTTT
AACTCAAACCAGTCACACGACGGTGGTAGGCCACTCGCTGA
ATTGAAAAATTAGAGCCGTCAACCTTGTTCTCTTGAGCTACG
TAGAACCTAGCTTTGAATACCGTGGGCACGGGTTGGGCCAG
TTCGCTGAGAAAACTTTTTCAGCTGAACTGGGTCTGCATAA
ATTTTCGAGATAATATCCCATCACTCGCCCAGCAGTGTGACT
GGAAATCAAGAAACGATTTTTTGTCTCCTGCATAGGTCGTG
TAAAAGTTAAAACGCAAAGACTCACGAAATTCTCGGCCGAC
GCTCGATAGCAGAGCCACCACCCGTGGCCGACGCTACGGAGA
ATGAGTGTAAGAAGGATTAGGGGAGCGTGCCCCTTGTCTAC
CGATTCCACACAACTAAAGGAGATTCCTGTCCTTCAAACGT
GAGACAGCAATACACTAAAACACCTCCCAGTGGGTGCCTAAG
AGAACCGGATACCTTATGCGATTTCACGGCCTAAGTGGCAC
TCCAAAAGAATCAAAAATCAGGTGTGCGCCGATGGACTGAC
GGTTTAAATCATTTGGGGCGCGGGACTTGTTCAGTGGGCATT
TTTAGGTAAATTGCCTGAGAGGCCCTCTATTCAAGGCGGAC
GCTCAACATCGACAGTATCGGGTGAAGCCGCATTCCCTGGC
CCCCTGCAGTGTTATCCGCTCAGTGCCGTAGGCCACGCGCTA
TCCTGGCCCTTCCAGTTTGGAACACGGTCGGGTCAATCTTC
AAGCCTGAGCGAGCCTGTGTGAAGAGCGGCGAGTAAAAGAGT
GCAGCAGAGTTGAGGCGAACTAAGAATACGAACCACCAGCA
GCCGGACAGTAAGCGTCTGTCATTAAATCCATCATATTCCT
ACGTTGGCTCGGCTTTCGAGAAGATGAAATGAGTGAATAACC
GATTGGGCCACCCGGTGCCGAATGTGATACCAGTATAAAGC
GTGTCCGCGCGTCACCATCCAGAACGGGTAATCAGATATAG
CGCAAGTATCCCGTCCCAACTAAAGCGCATAAGCCCAATAAT
CAGTCGTGACGCGGAGTTCGGTCAAAGACCTTGAGCCATTT
CGATGTGAACACATGCAACCATAGAGCCGTAAATCCTCATT
GCATGGTTTCACAGGTGCGAGGTATAGCCCCCTCATTTTCAG
ACCCGGGTTATTTCTAGCGCAGCTTTAATCCCACGCATAAC
AGACAAGCGCCCTCGAGCACACTCATCGCTGACCAACTTTG
GGGTGTCTGCATCCAGTTGCCTAAACGAAAAAGGAATTACGA
TAGAGGGCGGACGGTGATGGAAGAAGCCCCCTTTAATTGCT
GCTAAGGCGAGCATACTCCTCTCAGGCAATTTTGCGGGAGA
GTACGTCTTAGGCTTCCCATACGTACCCCTTAAATTTTTGTT
ACCATGCACCCAAGGACACTCCGCAAAGCTGTGCTGCAAGG
ACCGGTATCACTGTTCAGCTTGTGAGCTACGGGGAGAGGCG
CTCTTGCTGAAATGGATTATTAGACCCACAAATCCCACGCG
GACATCACCATATCTTTAGGAGAGCCTACACATCGCACCGAC
GAAAAATTAGGGAGAAACAATGGACTCCTCAGGAGCTGCCG
TTAATAGTGAAATCCAATCGCGATATTTCCTGAGTGCGAGG
CATAAGAGATCAACAATAGATACGACATCGAGTGTTGCGCTG
AATGCTATTAGCCATATTATTCCTGGTCGCGCTTCTCAAGC
AAGAAACCGACATACATAAAGTTTCATGACAGTTCGTTAGC
GGGTAATCACCATCTTTTCATAGGAAACGCCGTCGGCGGTCC
AATAAGTTTAAAGTATTAAGATCGCTGCGACGTCCGTCCAG
GGCCTCATACAGTTTCAGCGGCTGTCATGGACGCCATCTTG
CGGAGGGTAGCACCAACCTAAAGGTGGAACCCCGTTCGCGCG
AATACCCAAGTTTAATTTCAAGCTTGACGTGTTGCAGCTAG
GGCCAGAGGAACAGTTCAGAAGTGGCATGGGAAAGGGCTGC
CCTAAAGTAAATGGTCAATAACGGGTGTGGCGGGAGGTTCGT
AGAAAGGGTTTTGAGAGATCTGAGGCGGCCACGGCCAGTAG
AAGAGCGAGACCGTGCATCTGCCATAGTACACGTGGGTCAC
CGCTAGACCTCATGGTCATAGCGCCTTACTGCCGGGCGGCCC
GTGTTGCAGAGAATAGCCCGAATTCTCCGCCCCAGGCCCGC
CGCCTAGGTTATGAAGCCCAATACAGGAGGAGAAGTGTTTTT
TGAGTCTCTTGCGACCGCCGTGAGACAATCTAAAACATCGC
CAGCTCGTCAGTCGGCGTTCGACGAACGTAAAGAAACCACC
CTGCTGAGAAGCGGCGGCTAACCAAGAAATAATGGAAACAGT
TCCGGAGAGGTGGGCGGCTTTACGTTAAATAGTATCATATG
CTGGTGGCTGCTTGACGCGCCACAAGTACGGAATCATTACC
CGAATGGCTGCATCCGCGCTCCGGAGAATTATCAGAGAGATA
GCAGCCATGCCGAACGACCGTACGACATTCATTAAAGGTGA
CGGCGGGCTTGGCGGATTAGCCAACCACCGACGATTGGCCT
ACAAAGTAGCCACCGCGTCCTAGGTGTATCCCTCAGAACCGC
TGGCGAGGAATTCCTACGACTGGTTTATCAGTTGCGCCGAC
GCGCGTGTCGACAAGACCTAGTATTGTGTGCAGACGGTCAA
ACCGAGCGATACCAGAAAGCAAAACAACAACATTCAACTAAT
CACTTAACAATGGCGCTTCTCCTTCAAATAAACTCCAACAG
TAACGGCCGGCCTGGTTAGCATAATTAGCGTACCAAAAACA
TCCTGTCCGACGTCTGTTGCCGAATCAGAGTAAACGTTAATA
TACCTGGCATGACGCAGGCCTAGCCATTCCGCTATTACGCC
CTAGGTACGGTCGGCCTTGACGTTAATTGCCAGCTGCATTA
ATCCAGAACATACCTACATTTACATGGGCAGGCGGTGCCTG
CAACCTCAAGTTGAAAGGAATTATGCCAACGTTCGTGGAACC
AGGTAAAACGAATATACAGTAAGCGAAGTGTCGCAAATCAG
ACCAAAATCGTTATATAACTAATGCGGAGAAGGAGGCAAGA
CGGTACCGATGTTCAGCTAATGGGTGACAATGTCTGGTGCGA
GCCAGCTACGAGCCTAATTTGCCTCGAGCTGAGTGCGAGTT
ACGCAATAATACGCAGTATGTACACTTTCCCTCAGGACGTA
ATCAGAATCTTTCGGTCATAGCCTCCATGGCTCCAGGATAGC
TGGTCAGTGTATTTCGGAACCGTGTCCCACCACTTCGTATG
CATAACGATTGTATGGGATTTCAAGTCCCGGTCTGAAGGCG
AACTACAGAACGGGTAAAATACTCCCGCCACCCCGGCAGGGA
TCTAACAAAAGAACGAGTAGTGAGGCCAGCAGTGTGATGAG
GCAGTAAAATATTCATTGAATGATGGCCGCGCTCAGGACCG
GTTGGAAGTATTTAGTTTGACCGCTGGTCACCGTCGAGCGGA
TTGCCGGAGATAAATTAATGCATACCGGGTCCCAAATCCCA
TTCCGTCGGGTCACGTTGGTGACGAATCCGCCGGGTGGGAC
AGGCGAGGCGATCCCCGGGTACACGGTGGCGTTCCCTGGACA
ATTCCACGCGAAATCGGCAAAGCACAGAGACCCGCTATGGA
CTTGTTACCTCGGCACGTCCTGAAAGGGATTTTAGACAGGAA
GAGCGCTTTACGAGTTGGCTGAAATGGCTATTAGTCTTTAA
GCGGTTGCCTGGAGGCCTGGCATTTAAAAGTTTGAGTAACA
CGCCTGACCCGCGAGATCCGCATAATTACATTTAACAATTTC
GGATCGGGCGGTGCACTGTCCCAAACACCGGAATCATAATT
ATGGACCAGGCCGAGCTAGTGAATCGAGAACAAGCAAGCCG
TAGCCATCCGGCGTACGTTTTAACACCCTGAACAAAGTCAGA
TGCTGGGTTAGCTCAGCGGGTGTTGAGGGAGGGAAGGTAAA
GATTGTCAGGGCACCGCTAGCGCCGCCGCCAGCATTGACAG
CCACGAGCACTACCGACGTCAGCTCAGGAGGTTTAGTACCGC
ATCCAACACAGGCGCGGAGGTTTTTCGAGGTGAATTTCTTA
ATGTGCGCCTGTCGGTGTATGACGCGACCTGCTCCATGTTA
ACGCGATTAACAGGCAAGAGCCAGGTAGAAAGATTCATCAGT
GAGTGCGCCGTATGTTCTGGTGTTTAATTCGAGCTTCAAAG
TCAGGTCTTGGTGCCATAGGATAGCAATAAAGCCTCAGAGC
GCTCTGAGAGGCGTCCCGGTTTCAAAAACAGGAAGATTGTAT
GGCTAGCCCGGCGAGCAGTTTGGCAACTGTTGGGAAGGGCG
TGTCGGCGGCTCCCGTATTGGCCTCACTGCCCGCTTTCCAG
CGCCGCCAGCCATTGCAACAGCGCCCGGCCCGACGGATTGC
TGACCCTCAATCAATATCTGGTGCATTGGGCAGCCAAGTATA
TTAAGAAATTGCGTAGATTTTGACACCACATTAAGAGCTTT
ATTGAGAGACTACCTTTTTAATGAGCTCGGGGCTACATGGA
ACTAAAGTAATTCTGTCCAGACCCGGTGCGCACACCCAATAG
TTTCCTGAATCTTACCAACGCCATGGCCACTGCTAAGTGAG
GGATACCCAAAAGAACTGGCACTATGTCGGATCCCGCGAGG
TACCTTTAGCGTCAGACTGTAGTCAGACGCCTCACCTGGACG
GATAACAGTGCCCGTATAAACACGTGGGACCCCTTCGGACC
CATTTGTCGTCTTTCCAGACGCTGGATACCCACATGTGCAG
AAAGGACTAAAGACTTTTTCATGGACAAACGTGCAACAGCAG
CTATTCAGTGAATAAGGCTTGAGCGCAGACACGCCTCCACG
TGACTGGATAGCGTCCAATACGTCGTGTCGTGTCCGCCGAC
CGCATATAACAGTTGATTCCCACGTTGCCCGGGCACGTGACT
ATAATCACCATCAATATGATATCAGGCAAAACGAACATCCG
AAGTGGGAACAAACGGCGGATTTTCGGACACACTTTGCCGC
ATCTAGCGACCGTATACGCATGCTATTGCCACCGTCTCCTGT
TCCCCCAGCAGGCGAAAATCCCGCAGTTGGGGCTCCTTCCG
CCGAGCGGGTTGATGGCTCAAGGGCGCTTCAAGTCAAGGG
GTTAACCGTATGTGCCCAGTGACGAGGCGGCCGTACTGCG
GCTCAACCACTACCGCACGGAATCTGGGCACGGTGCTACG
ACAGACTCGGCTTCTGTGCTCCATGTGCGCTGACACGCGT
CGGCGGGTTGATTGGCAGCAAATACCGGCACTGGCACATG
AGGCGAGCGCTGCGAACTGAGCCCATCCAGAGAGCTAGGA
CTCCGGCACTGCGCGGCGTTGTGTCTGCTGTCTCTTTTGA
GGACTACCTAGGTGACCTGTCCCGCCGCGACGAAGGCTTG
TGTCGCTGCACAGTACGAGCTTCCAATCGCCGGGACAACC
GCCCGGCACGTGAGCGCCCATTTTTCAGGACCCTACACCT
TCGATCCTGAGCGAACTCACCTCCTCGGGCATGGTCGACG
CTGCCGTTCACGAGGTACGCGCCGGAAGACCTGGACATTG
TGGCCCGATGCTGGAGAGGATTGACGCGATGCAATACGCC
GTCCTCCGTACCGGGCTGGCGGGTTGGAGCTGACGTCTAT
CGAGCAACCTACGCATCCAAACCCTAGTGTGGCCGGCCCA
ACGACGTTTGTGCGCCTCGTGCCTCCTCCAGACAAAGTGC
GTCTTCTGAGGGCGCGCGGCTACCGGTACTAGACGGAGGA
CTGCTGGTCGTCGCATCGTAGTTCGCCTCCTGGTGGGCAA
GCCTACCACCTCCCGTCGACCCATCTCGCCCGTAGCTCAA
GAGAACAAGGAAACGCCGACTGCCGAGAGCCTGGCCCAAC
CCGTGCCCACCCACCCAGCGCTGATGAACCTTATGCAGAC
CCAGTTCAGCTACGGCGGGCGCAGTTCCACAGTCACACTG
CTGGGCGAGTGGGAGTCGCGGCGTTGTGAACACGACCTAT
GCAGGAGACAGGACCCATACCCACAAACCCGTCGGCCGAG
AATTTCGTGACGCGCAAGGCCCGGTCTCACTCTCCGTAGC
GTCGGCCACGGCAGACTCCCGCTGGATCAGGTAGACAAGG
GGCACGCTCCCAGGCCGCAGACGACTTCGAACGTTTGAAG
GACAGGAATCGCGCTCGCACCAGCCGTGATCTTAGGCACC
CACTGGGAGGTCGGTTGGTAGCGTGCTCGCGTGCCACTTA
GGCCGTGAAACCACGTAACGGGCCGGTGGAGTCAGTCCAT
CGGCGCACACCCAAGTGACAGCGTAATGGCAATGCCCACT
GAACAAGTCCACCATTGACCGAGCCCGCTCGTCCGCCTTG
AATAGAGGGCGCGTCGCGAGGATTGTGGCAGCCAGGGAAT
GCGGCTTCACCTCGACCTGCATGAGCTTACTAGCGCGTGG
CCTACGGCACGCTGCGAGCAGGCAGGACTGGAAGATTGAC
CCGACCGTGTTTATCGGTTGCAGGCCCGAGTCAGCGAGTG
TTGTGGGTCTGTTCGCCTCAACTCTGCTGCGTCGGTGCGA
TGTGTAGGCTACAGACGCTTACTGTCCGGCCGGCAGCTCC
TGAGGAGTCCCTCGAAAGCCGAGCCAACGTCCTCGCACTC
AGGAAATATCCGGCACCGGGTGGCCCAATCCAGCGCAACA
CTCGATGTCGGGATGGTGACGCGCGGACACGCTTGAGAAG
CGCGACCAGGGTTGGGACGGGATACTTGCGGCTAACGAAC
TGTCATGAAACGAACTCCGCGTCACGACTGGGACCGCCGA
CGGCGTTTCCGGTTGCATGTGTTCACATCGCTGGACGGAC
GTCGCAGCGATCGCACCTGTGAAACCATGCCAAGATGGCG
TCCATGACAGGCGCTAGAAATAACCCGGGTCGCGCGAACG
GGGTTCCACCGTGCTCGAGGGCGCTTGTCTCTAGCTGCAA
CACGTCAAGCGCAACTGGATGCAGACACCCGCAGCCCTTT
CCCATGCCACCCATCACCGTCCGCCCTCTAACGAACCTCC
CGCCACACCCAGGAGTATGCTCGCCTTAGCCTACTGGCCG
TGGCCGCCTCATGGGAAGCCTAAGACGTACGTGACCCACG
TGTACTATGGAGTGTCCTTGGGTGCATGGTGGGCCGCCCG
GCAGTAAGGCAGCTGAACAGTGATACCGGTGCGGGCCTGG
GGCGGAGAATACACAGGCTCGCTCAGGCTTCGCGTGGGAT
CTGCCCATGTCGGCGGTCGCAAGAGACTCAGGTTCCACGA
ACGTTGGCATGAACGCCGACTGACGAGCTGCTGATTTGCG
ACACTTCGCTTAGCCGCCGCTTCTCAGCAGTCTTGCCTCC
TTCTCCGCATAAGCCGCCCACCTCTCCGGATCGCACCAGA
CATTGTCACCGCGCGTCAAGCAGCCACCAGAACTCGCACT
CAGCTCGAGGAGCGCGGATGCAGCCATTCGTACGTCCTGA
GGGAAAGTGTCGGTCGTTCGGCATGGCTGCGCTATCCTGG
AGCCATGGAGCTAATCCGCCAAGCCCGCCGCATACGAAGT
GGTGGGACACGGACGCGGTGGCTACTTTGTCGCCTTCAGA
CCGGGACTTGGTCGTAGGAATTCCTCGCCATCCCTGCCGG
GGTGGCGGGATAGGTCTTGTCGACACGCGCCTCATCACAC
TGCTGGCCTCGCTTTCTGGTATCGCTCGGTCGGTCCTGAG
CGCGGCCATCAGAAGCGCCATTGTTAAGTGTCCGCTCGAC
GGTGACCAGCGCTAACCAGGCCGGCCGTTATGGGATTTGG
GACCCGGTATGCAACAGACGTCGGACAGGAGTCCCACCCG
GCGGATTCGTGGCCTGCGTCATGCCAGGTATGTCCAGGGA
ACGCCACCGTTCAAGGCCGACCGTACCTAGTCCATAGCGG
GTCTCTGTGCTGGGCTTCATAACCTAGGCGCAGGCACCGC
GGGCCGGGCGAGCCAACTCGTAAAGCGCTCTATACTTGGC
TGCCCAATGCCCAGGCCTCCAGGCAACCGCAAAGCTCTTA
ATGTGGTGTCCGGATCTCGCGGGTCAGGCGTCCATGTAGC
CCCGAGCTCAGACAGTGCACCGCCCGATCCCTATTGGGTG
TGCGCACCGGACTAGCTCGGCCTGGTCCATCTCACTTAGC
AGTGGCCATGAAACGTACGCCGGATGGCTACCTCGCGGGA
TCCGACATAGCCCGCTGAGCTAACCCAGCACGTCCAGGTG
AGGCGTCTGACTAGCGGTGCCCTGACAATCGGTCCGAAGG
GGTCCCACGTGACGTCGGTAGTGCTCGTGGCTGCACATGT
GGGTATCCAGCCTCCGCGCCTGTGTTGGATCTGCTGTTGC
ACGTTTGTCCATACACCGACAGGCGCACATCGTGGAGGCG
TGTCTGCGCTCTCTTGCCTGTTAATCGCGTGTCGGCGGAC
ACGACACGACCCAGAACATACGGCGCACTCAGTCACGTGC
CCGGGCAACGCCTATGGCACCAAGACCTGACGGATGTTCG
TTTTGCCTGAACCGGGACGCCTCTCAGAGCGCGGCAAAGT
GTGTCCGAAAAACTGCTCGCCGGGCTAGCCACAGGAGACG
GTGGCAATAGCAATACGGGAGCCGCCGACACGGAAGGAGC
CCCAACTGCGGGACGTGCCGAGGTAACAAGGCAATCCGTC
