# Supplementary material for: Oligolysine-based coating protects DNA nanostructures from low-salt denaturation and nuclease degradation
Source: Nat Commun. 2017 May 31;8:15654. doi: 10.1038/ncomms15654 (PMC5460023; doi:10.1038/ncomms15654)
Supplement: Supplementary 5 — ponnuswamy_Supplementary_Data_5.xlsx: DNA sequences for DN5 [file ncomms15654-s6.xlsx]

## Sheet: Sheet1
CCCCAGCAGGCGAAAATCCTGTTTGA
AGACTTTACAAACAATAGGATTTAGAAGTATT
TGCAGCAAGCGGTCCACGCTGGTTTG
ATTTTAAATGCAATGCCTGAGTAATGTGTAGGTAAAGATT
TATTTCAACGCAAGGATAAAAATTTTTAGAACCCTCATAT
CCGCCACCCTCAGAACCGCCACCCTCAGAGCCACCACCCT
CAGAGCCGCCACCAGAACCACCACCAGAGCCGCCGCCAGC
TTAGAGCCGTCAATGAGGCAGGTCAGACGCCACCACCGGAAC
AGGTTATCTAAAATAATCCTCATTAAAGAGCGTTTGCCATCT
ATCTGGTCAGTTGGTACCGTTCCAGTAATAGCGCGTTTTCAT
GCATCACCTTGCTGGAGTGTACTGGTAAATCAGTAGCGACAG
ACAGTGCCACGCTGTAACAGTGCCCGTAGCCGGAAACGTCAC
GATAAAACAGAGGTGGAACCTATTATTCAGAGCCAGCAAAAT
AAAACATCGCCATTACTCCTCAAGAGAAAGGTGAATTATCAC
TTTGAATGGCTATTTACCAGGCGGATAATTGAGGGAGGGAAG
TTCTGACCTGAAAGAGCCCGGAATAGGTTGGTTTACCAGCGC
CCAGTAATAAAAGGCGCCACCCTCAGAAACGGAATAAGTTTA
TGAAATGGATTATTAGCCACCACCCTCAATACATAAAGGTGG
AAAACGCTCATGGACCCATGTACCGTAAAGACTCCTTATTAC
GTAATATCCAGAACCAACGCCTGTAGCAAACGCAATAATAAC
TCACTTGCCTGAGTAACGATCTAAAGTTATTGAATCCCCCCG
AAATTAACCGTTGTAATTTTCTGTATGGGACTGGATAGCGTC
TAATCAGTGAGGCCCAGCGGAGTGAGAAGCAAAAGAAGTTTT
TTAGACAGGAACGGATAATAATTTTTTCTTTACCAGACGACG
GAATCAGAGCGGGACAAAAGGAGCCTTTGAATTACGAGGCAT
ATGGTTGCTTTGACGAGGTGAATTTCTTGGAATACCACATTC
CCACACCCGCCGCGACAATGACAACAACACAACATTATTACA
CTAGGGCGCTGGCAGTCGCTGAGGCTTGCGTTGGGAAGAAAA
ACGTGGCGAGAAAGTCGTCACCCTCAGCCCTTATGCGATTTT
AAGGGAGCCCCCGAGCAACGGCTACAGAGGCTTGAGATGGTT
TTTTGGGGTCGAGGAGGAAGTTTCCATTAGGCTTGCCCTGAC
AGGGCGATGGCCCAGAAGGCACCAACCTATTACCCAAATCAA
AGAACGTGGACTCCAAACACTCATCTTTCTGACCTTCATCAA
GGTTGAGTGTTGTTACAAAGTACAACGGAGAGGACAGATGAA
TCGGCAAAATCCCTGTCGAAATCCGCGACAGACGGTCAATCA
TAAATCCTTTGCCCAATCGGCTGTCTTTGTACCGCACTCATC
AACATTATCATTTTAATATCCCATCCTATCGTAGGAATCATT
GGAATTATCATCATCGCCTGTTTATCAAATAGAAGGCTTATC
TCAATATAATCCTCAGACGACGACAATGCGAACCTCCCGAC
GAAGGGTTAGAACAAGAGAATATAAAGAGATTAGTTGCTAT
AACAGAAATAAAGAGCCAACATGTAATTATCTTACCAACGCT
AGATGAATATACAGCTCAACAGTAGGGCCCAGTTACAAAATA
AATAACGGATTCGCATCATATGCGTTATATAAGAAACGATTT
ATCGCGCAGAGGCGATAAACACCGGAATAGCCTTTACAGAGA
AGAAGATGATGAAATTTGAAATACCGACAGACGGGAGAATTA
ATTTAACAATTTCAATATATTTTAGTTATAATTGAGCGCTAA
TACATAAATCAATAAAATCCAATCGCAAGTTAAGCCCAATAA
AATCGTCGCTATTACGGCTTAGGTTGGGAGCTATCTTACCGA
CATAGCGATAGCTTTTTATCAAAATCATGCTCAAATGCTTTA
TCGCCATTCAGGCTGCACCGCTTCTGGTAATCAAAAATCAGG
CGGGCCTCTTCGCTCAGTATCGGCCTCACAAAGCGGATTGCA
GCTGCAAGGCGATTGCGCATCGTAACCGACTTCAAATATCGC
TCACGACGTTGTAAGCGGATTGACCGTAGACCGGAAGCAAAC
CTGCAGGTCGACTCTGAGCGAGTAACAATTAATTGCTCCTTT
TAGCGACCGTATACGCGTCTGGCCTTCCTAGAGCTTAATTGC
CGGGTACCGAGCTCAGCTCATTTTTTAATTAAATATGCAACT
CCTGTGTGAAATTGGTTAATATTTTGTTATATAACAGTTGAT
CGAGCCGGAAGCATAAAAACAGGAAGATTTTGACCATTAGAT
GTGAGCTAACTCACATGTCAATCATATGTAGCTATATTTTCA
TTCCAGTCGGGAAAGAGCAAACAAGAGACAATTCTACTAATA
GGCCAACGCGCGGGGAGAGATCTACAAAACAGGCAAGGCAAA
GGTGGTTTTTCTTTGTTCTAGCTGATAACAGAGCATAAAGCT
GCCCTTCACCGCCTAGGCCGGAGACAGTCCTGTAATACTTTT
AGAAACCAATCAATGAACGTTATTAATTTAACAACTAATAGA
TGAACAAGAAAAATGCGGAACAAAGAAAAAAGGAATTGAGGA
AAAGTAATTCTGTCGATTGTTTGGATTAATGAAAAATCTAAA
CCATATTTAACAACAATTGCGTAGATTTAACCACCAGCAGAA
AAAGCCTGTTTAGTCTGATTGCTTTGAAGCACAGACAATATT
CCTAAATTTAATGGCAAACATCAAGAAACACCAGTCACACGA
GTAAATGCTGATGCTATGTGAGTGAATACCATTGCAACAGGA
GAGTCAATAGTGAAAGATTAAGACGCTGGATTAGTAATAACA
TGAGGGGACGACGAATTACGCCAGCTGGGAGAAGTGTTTTTA
CGTGGGAACAAACGAACGACGGCCAGTGTGCTTTCCTCGTTA
ATCAAAAATAATTCGCATGGCTAGTACCGCTGCGCGTAACCA
TTTAAATTGTAAACTTATCCGCTCACAAGGGAAAGCCGGCGA
ATCGTAAAACTAGCATTAATTGCGTTGCACCCAAATCAAGTT
GGGTAGCTATTTTTGAGAGGCGGTTTGCGAGTCCACTATTAA
TATGATATTCAACCTCACCAGTGAGACGATAGCCCGAGATAG
CAAAAGGGTGAGAAGGCCCTGAGAGAGTTGGTGGTTCCGAAA
GAGAACAAGCAAGCTCACCGGAACCAGAGATTGGCCTTGATA
ACCGCGCCCAATAGATAGCCCCCTTATTCCAGAATGGAAAGC
CGGTATTCTAAGAATTAGCGTCAGACTGGCGTCATACATGGC
TTGCGGGAGGTTTTATAGCAGCACCGTATAAGTTTTAACGGG
TTTGCACCCAGCTATTACCATTAGCAAGTAAACAGTTAATGC
AACGAGCGTCTTTCGCCATTTGGGAATTTGAAACATGAAAGT
AACAGCCATATTATAAATTATTCATTAAGGATTAGGATTAGC
TTTGTTTAACGTCACGACATTCAACCGAGTGCCGTCGAGAGG
GAATAACATAAAAAATAGAAAATTCATAGTATCACCGTACTC
ACTGAACACCCTGAAACGCAAAGACACCCCGCCACCCTCAGA
TATCAGAGAGATAAAACGTAGAAAATACTTTTCAGGGATAGC
TAAGAGCAAGAAACAACTGGCATGATTACACTGAGTTTCGTC
AGCCCTTTTTAAGAAAGGAAACCGAGGATTCCACAGACAGCC
AACAGTTCAGAAAACGTCATAAATATTCTTGTCGTCTTTCCA
TCTTTACCCTGACTTAGTAAAATGTTTAGATTTTGCTAAACA
TCAAAAAGATTAAGAGCGAGAGGCTTTTTAGAAAGGAACAAC
GTTTTAATTCGAGCTATCATAACCCTCGACGTTGAAAATCTC
TCCAACAGGTCAGGCATAACGCCAAAAGAATTGTATCGGTTT
TGATAAGAGGTCATTCAGTTGAGATTTAAAACAGCTTGATAC
TGAATATAATGCTGAACGAACTAACGGACATCGCCCACGCAT
AAAGTACGGTGTCTTATACCAGTCAGGACAGGGAGTTAAAGG
TCCCAATTCTGCGAATCATTGTGAATTAAGCGAAAGACAGCA
ACATTTCGCAAATGCGAGTAGTAAATTGGGCTTTGAGGACTA
TTTGGGGCGCGAGCTCATTCAGTGAATAAAACGGGTAAAATA
GTAGTAGCATTAACAGAACCGGATATTCAAAACGAAAGAGGC
GAATTAGCAAAATTGGCGCATAGGCTGGGACCCCCAGCGATT
AAATCGGTTGTACCTGACCAACTTTGAAAGATTTGTATCATC
GCGGGAGAAGCCTTGCCGGAACGAGGCGCCTGCTCCATGTTA
CGCCTCCCTCAGAGGGGTATTAAACCAACCTTATCATTCCAA
TTTCATAATCAAAACGTTTTTATTTTCAATTTACGAGCATGT
CGGCATTTTCGGTCCAAGCAAATCAGATCAATAGATAAGTCC
AATCAAGTTTGCCTCGCGAGGCGTTTTAAAACAACATGTTCA
CAATGAAACCATCGGAAGCCTTAAATCATACCGACAAAAGGT
CACCAGTAGCACCACAATTTTATCCTGATAGGCAGAGGCATT
CGTCACCGACTTGACAGAGCCTAATTTGTTAATTGAGAATCG
GTAAATATTGACGGTTATCCCAATCCAAACAAATTCTTACCA
CAAAGACAAAAGGGAAAATGAAAATAGCCATAATTACTAGAA
TTTTGTCACAATCACAGGGAAGCGCATTCGTGTGATAAATAA
CAACATATAAAAGAACAAAGTCAGAGGGATTTCATCTTCTGA
GCAGTATGTTAGCACCCACAAGAATTGAGACAAAGAACGCGA
GGAATACCCAAAAGAATGAAATAGCAATTTATATAACTATAT
AACAAAGTTACCAGAAAGTAAGCAGATAAGGTCTGAGAGACT
CAATACTGCGGAATCGAGAATGACCATAGCCGGAAACCAGAA
GCCAGAGGGGGTAAATTATAGTCAGAAGGGAAGATCGCACTC
ATAAAAACCAAAATAGGAAGCCCGAAAGTGCATCTGCCAGTT
AGTAAGAGCAACACTTCAAAGCGAACCAATGGGATAGGTCAC
AACTAATGCAGATAATTAGAGAGTACCTCCCGTCGGATTCTC
GGTAGAAAGATTCATTTTGCGGATGGCTTGTAGCCAGCTTTC
ATCTACGTTAATAATAGCTCAACATGTTCCAATAGGAACGCC
AAGAACTGGCTCATGGAAGTTTCATTCCAAAATTCGCATTAA
TAATTTCAACTTTAACGAGTAGATTTAGTGTATAAGCAAATA
GAGAAACACCAGAAGTCAATAACCTGTTTACCCCGGTTGATA
CGTAACAAAGCTGCTGAAAAGGTGGCATATCGATGAACGGTA
GAGTAATCTTGACAATCCAATAAATCATGGCTATCAGGTCAT
CGGTGTACAGACCAAAGCAATAAAGCCTATTAATGCCGGAGA
TAAGGGAACCGAACAAAAACATTATGACCAAATCACCATCAA
ATTGACAGGAGGTTAGATAATACATTTGTCGACAACTCGTAT
TTCACAAACAAATAATCTTTAGGAGCACTTAAAAGTTTGAGT
GCAGTCTCTGAATTCAAATCAACAGTTGCCACCAGAAGGAGC
TTTTGATGATACAGAACCTCAAATATCAGATGATGGCAATTCA
GTCAGTGCCTTGAGAGAGCCAGCAGCAATACTTCTGAATAATG
CCCCTGCCTATTTCGAGGCGGTCAGTATTTATTTGCACGTAA
ATTAAGAGGCTGAGAAAAATACCGAACGTCAGGTTTAACGTC
GGGGTTTTGCTCAGAGTCTTTAATGCGCACATCGGGAGAAAC
GTTGATATAAGTATCGTAAGAATACGTGTACCAAGTTACAAA
AGGAGGTTTAGTACGACATTCTGGCCAAATTACCTGAGCAAA
ACCGCCACCCTCAGTACATTGGCAGATTACAAAATTAATTAC
AAGCCCAATAGGAAAATACCTACATTTTTTTAATGGAAACAG
ACCAGTACAAACTAAATATTACCGCCAGACCTTGCTTCTGTA
CTCATAGTTAGCGTAGAAGAACTCAAACAGAATCCTTGAAAA
GACGTTAGTAAATGAGCAATACTTCTTTAGGCAAAGCGCCAT
ACTTTCAACAGTTTACCGAGTAAAAGAGAAGGGCGATCGGTG
TAAAGGAATTGCGATACGCCAGAATCCTCGAAAGGGGGATGT
CAAAAAAAAGGCTCGCTAAACAGGAGGCCAGGGTTTTCCCAG
ATCAGCTTGCTTTCGAGCACGTATAACGCCAAGCTTGCATGC
CGATAGTTGCGCCGCTTAATGCGCCGCTCGAGGCAAGTCCGC
AACCGATATATTCGAGTGTAGCGGTCACCGTATAAGGATCCC
CCGCTTTTGCGGGAGAAGGGAAGAAAGCGGTCATAGCTGTTT
TCGGAACGAGGGTATTTAGAGCTTGACGTTCCACACAACATA
AAGACTTTTTCATGTGCCGTAAAGCACTGGGGTGCCTAATGA
CGTAATGCCACTACCTACGTGAACCATCGCTCACTGCCCGCT
AAAAGAATACACTAAACGTCAAAGGGCGTGCATTAATGAATC
ATACCAAGCGCGAACCAGTTTGGAACAAGTATTGGGCGCCAG
GCCTGATAAATTGTTATAAATCAAAAGAGGCAACAGCTGATT
GCTAATGCAGAACGATTCCTGATTATCAAACCCTCAATCAATGCTCTGCAATCAACTTATCCC
TTCGAGCCAGTAATCTACCATATCAAAATAACACCGCCTGCAGCTCTGCAATCAACTTATCCC
GTATAAAGCCAACGTAACAGTACCTTTTGAACTGATAGCCCTGCTCTGCAATCAACTTATCCC
GGCGTTAAATAAGAAATTATTCATTTCACAGAGATAGAACCCGCTCTGCAATCAACTTATCCC
GAAAACTTTTTCAATTTGAATTACCTTTGACGCTCAATCGTCGCTCTGCAATCAACTTATCCC
ACCTTTTTAACCTCATTAATTTTCCCTTTATCGGCCTTGCTGGCTCTGCAATCAACTTATCCC
CAGCCAGCTTTCCGGCGCAACTGTTGGGTCTGTCCATCACGCGCTCTGCAATCAACTTATCCC
GTTGGTGTAGATGGAAGTTGGGTAACGCCGATTAAAGGGATTGCTCTGCAATCAACTTATCCC
ATCAACATTAAATGTAGACCTTTGATAGACAGGGCGCGTACTGCTCTGCAATCAACTTATCCC
ATTTTTGTTAAATCGAATTCGTAATCATGAAAGGAGCGGGCGGCTCTGCAATCAACTTATCCC
ATCAGAAAAGCCCCAAAGTGTAAAGCCTAAATCGGAACCCTAGCTCTGCAATCAACTTATCCC
TGCCTGAGAGTCTGCCTGTCGTGCCAGCAAAAACCGTCTATCGCTCTGCAATCAACTTATCCC
