# Supplementary material for: Oligolysine-based coating protects DNA nanostructures from low-salt denaturation and nuclease degradation
Source: Nat Commun. 2017 May 31;8:15654. doi: 10.1038/ncomms15654 (PMC5460023; doi:10.1038/ncomms15654)
Supplement: Supplementary Data 6 — ponnuswamy_Supplementary_Data_6.xlsx: DNA sequences for DN6 [file ncomms15654-s7.xlsx]

## Sheet: Sheet1
GTTGATGGCCGGGAGCCGCTAGGGCGCTGGCTTTGACGGTAA
ATCGGAGAAGTCCTGGTACCACACCCGCCGCGAAGCATGCCT
CAGAACAGCTAGGCCGATATGGTTGCTTTGAGAAATTGTTGC
CTCGAATGGATGAAACAAAGAGGCTGAGACTAAGGCTCAGTT
CAGTCATACATAAACAGGTTTTGCTCAGTACATTGCGAATGG
ACCGTAGGGATTTTCTTGATATAAGTATAGCGCAGCACAGCG
CGAAAAATGACGGGAAGAAAGCGAAAGGATGGATTCTCAAACTAAA
CCAGCACTAAGCGGTCACGCTGCGCGCTCATCCGCCAGTAGA
TCAGACAGGAGCGCCGCTACAGGGTTCCACAAGCTAACCGGG
GGCTCAGAGCGTATAACGTGCTTTGGTCATACAGTCGGTCGC
TACCTATTTCAGAAGGATTAGGATACGTTGAGTTAGTAGCTT
GAGCCTTGAGATAAGTGCCGTCGATAGAAAGTTCAACATACC
CAGCCCTCAGAGGTGTATCACCGTTCACCAATTTAGCGTTAC
GCAATAAGAAATTTAAGGTTGGGTCAAAATCATAGGTATGGAAA
AAACTTGCTGCTCAATCAGAGATAGAACCCTGATAGCCACGC
CCGTTTAGTACTTTTTATCGCAATAGCTTAGATTAAGTGCT
TAAAAGTAAAAAAGTCACACAGACAAGCTAGAGTCCTATTTT
AACAATTGCGTTATCCGATAAGGATCCCCGGTGCATGCGATT
TAGGATCTAACAAAAGGTGTATCGGTTTATCGACAGCAGGTA
GTATTTCTGTATAATAACAGCTTGATACCGATTAAAGGCATG
CCACGTCAGTCGTAAGACGCCCACGCACTTGCACCGATCTGA
GCCCGACTTTACAATTTTTAAGAATAATAACGGAATACTGG
GGCTTAACCGTCAGGGCGTTCCAGTTTGGAATATAAAGACAT
TATTATTTGCACGGATTGAAGATGTGAGTGAATAACCTACGC
TGCTCAGTGATTTTTTGCCTTATAAATCAAACGACAATACAG
ATTGCGCGGGGACGGGCGCGAAAATCCTGTTTTATCAAAGAT
AACTTAGCAAGAAGCCAATTAAGTTGCAGCACATCCTATTCA
AATCAAACTAGTAAGCGGTCAGACGATTGGCTGTCTTTAACA
CAGATAGGAAGTAATAAACCACCAGAGCCGCCCGCACTGGAT
ACATGACAAGGAAAGAATATAACGCGATAAAAAAAGAACCCA
ACTGCCCCCTACCGGAAGCCACCCTCAGAGCTAGGAATTCTA
CATAAGTGTAATCGGAACCCTAAACACTACGGTCCATCCATA
CCGGCTTAATACGGTACGCCAGAATGAGGGTGCGCCTTACAA
TGTCGAGCACGGGAGCTAAACAGGGATTGCCATGAATCGCTA
AAACCTCAAGGGAACCTATTATTCAAGCGCAGACAGCCATCA
GGACAGGCGGTAACAGTGCCCGTATGGCTTTTTTCGTCCCGG
ATACCGGAATAGCCACCACCCTCATATCAAACATAAGCAATT
AACGTCTGAAAGCGGGCCCCGATTTAGAGCTCCGTCTATTGTA
AGCAAAAGGAAACGACTCAGGCCTCAGAACCGCCAAGCCACCTATTA
AAAAACACCGTGAAAGGTAGAGCCGTCAATAAAACATCCGGGA
AGGCAACCGACGCATAGCTGACCAACTTTGAAGAAAATAGTTT
TGAGTCAGTTCATTTGAGGATTTAAGCAAAACGCCTGAATTT
GGAATTGTGCCAACTCGTATTAAAAGTTTGAACAGTATTAAA
AAGTTCCTGAAAGTTTGAGTAACATCACGTTGGCACCGTAAA
GCAGCGCGAAACGGAGATTTGTATAGTTGAGGAGATGGCCCG
AGGTACACTAGCGACCTGCTCCATCGAACTATGCGATTGTCA
GTAATCAAACGTCAATCATAAGGGGGCAACAACGCAAAGAAT
GAATTTACATAAGAAAACAGTACATAAATCAGAATTTATTAT
AATCCAGAACAGAGTCTTGAACCACCCGAGATAGGGTTAAAG
ACCGAATACCATTTCAAGTAAATCGTCGCTAATAGCGAGACA
CCTAGGAAGAACCGTGCCATCAACATTAAATAAAAATAAGGA
CATTGCCGGACGTAATGCCGTGGGAACAAACTTTGTTAATTT
GCCTCAACTTTAGAAAGCGCCAAAAGGAATTGTTTAGATCAA
CAACTGGCTCCTACGTTTAACCCTCGTTTACCTTTTGCTCAA
ACTGAATCAAATCTTTTATCACCGCTCAGAGCCGCCACAAGC
CAGCGGAATAACATACAGATTAAGACTCCTTAAACGCAAAAGTAA
GATGACCTAATAAACAAACGCCATACCGACAAAAGGTGAGT
TTTTACCATACAGCAAATTAATGCGCGAACTTCTGACCCCTA
CTCCTTCGCTCTGGCGATTGATAGCGAGGCACGACCGTCGAG
TGGTCAGGCTACGCCAGGCCAGTGCCAAGCTGTACCGACCTG
ATTCTGACGACAGAGGCCCTCAGCAGCGAAAAGCTTGCCAAA
GAAATCAACGCATTAAAAGGCTTGCAGGGAGTAGTTGCTAAA
ACGTCTTTATAGAGAGTTTTTGCCATCGAGAACAAGCCAGA
CCACGCCAAACGACATTTGAATTATCACCGTAGCCATTATCG
ATACCCAGCGCGGGAGCCGGTATCATTACCGCGCCCA
AACGATAATAGGCAAATCAACAGTCCTGCAAACAGAAATATC
CGAAATTCGATGAACCTCAAATATTCTAAAGGAAGGGTCCAT
GCGATTTTAATTATCAGATGATGGATGTGCTATCGGTGTCAC
CCGAAGTACAACAAAACCACCAGACCAGTCAGCGCCATGAGT
TTAGAAATCCAAACACTCATCTTTACTAAAGGAATAAGAATG
GAAGCAGACGGAAGGCACCAACCTAATACGTTATTCATGTTT
TCTTTACCTGGAAGTATTCAATCAATATCTGGAGCCAGTCAA
TTTATCTGCCTCCTTTGTCAATATAATCCTGTTGCCAGATTA
TCTGGATAGGTTATCATGAATTATCATCATATTGGGTAGCGC
TAAATTCATCCATCGCCAGCGATTATACCAAACGGCTAGAAA
TCAAATAAAAGTTACTTAAGAGGCAAAAGAAAAGTTTCTAAC
CATTAAAGGTAACCGAAGCTGGCTGACCTTCATAAGGGGACA
TGACTGATGCGAAGCCTAAGGCCGGAGACAGGGCTTAAAAAG
TTAGTTCAGAGATAAACCGTTCTAGCTGATAGTTTGACATTT
CCAATTTAAAGGTAATCTGAGAGATCTACAACATATAATGGG
TGCTAAATATCAAAAATGCCTTTACAGAGAGTTTAAATTTTA
GGGGAAAACGATTTATCGACGGGAGAATTAATTAGAGCCAAC
ACCAGACCGAATCTTAGAATTGAGCGCTAATACGCGAGGAAC
ATAGGATAAATAAAGATTCAAAAGATTTAACCCGGAATACGC
AAGCCCTGTAACCATCAATATGATAAAGCCAGCGTTATTTTA
AGATCAATCAGCCGGAGAGGGTAGTTCTGCGCTGTTTAGGCC
TGTCAAACAACAGGTCATTGCCTGCGGTGTCGGCATCACTCA
ATGAAACGATTAAAAACAGGGAAGTAATGCTAACCAGAACCA
AAATACAAAACCCTGAACAAAGTCGAGGTCATACCTTTAAGC
TTCAACAATAACGTAAACAGTGCCCTAAAACATCGCCAGGCC
TAGACTAGAATTGAGAATTCTGTCCAGACGAAGAATAGTCAC
GCCCTGATACCATTATACAGAACGCGCCTGTTGATGGTCTTT
TCATTTCATTCAGTTGAGAAAAATAATATCCAGCGGTCGCCT
AAAATCGCGTATGCAACAATCAATAATCGGCCTTGATAAATT
GAACAAACTCTTAATTGTATTAAACCAAGTACGCCAGCACAG
CAGCAGTCAGAACCGGAAATGCCAAACCGATATATTCGCAAC
CTTCCTTAGCGCGTTTTTTTTATTTTCATCGCACCACCGAAC
GGCGTTAAATACTTAGAAGAAATTTACAAAAAGGGACATTCTTTAA
ATTTTAATTTGTAAATGGAAGAGTCAATAGTATATATGATGA
ATTTCAGAGCATCGGTTGAATCCTTGAAAACTTAATTAGAGG
TATTACAGGCAGCAAATATAGGAACGCCATCGTGAGCGATGG
AATGACTTTCCGCGTCAGGAATCATTAAATTGGCACATAATA
AAGGCAAAGCCAGTTCAGGTAATAGTAAAATACGAGGCAACA
AGGACCGTAAAACAACTGAACAACGCCGACAATGACAAGTCG
GCTACCAACGTCTTTCCAAAATAGCGAGAGGCAGACGATTGG
CTCGTTTGCCGTTTGCCTGAAACCTGGGAATTAGAGCCTTAA
GTAGTGTAGGAATTTTTAGAACCCCGGCTTATGGTTTGAGTACCT
TAGTCAAATCATACTTTTGCGGGAAAATCCACAAATATTTGC
TTAAATTAATTATGTACCCCGGTTAAAGCCCTAAGCAACGGC
TTCAGGCTATGAGAATCGATGAACTTGTAAACATCCAACTTC
TGTAATAACATTTTTGTTTAACGTTCATTGAGAGGAAGTTTA
GGCCTGAACATAAACAGCCATATTAGAATGATATTATATTAA
AGAATCAGAGAAATAGCAATAGCTAGCCCTTTTATCCTGACA
TAATCGCCATGGTGAGATTATTTCAACGCAAACTATATCATC
ATGCCAGTATATTCAACCAAAAACATTATGAAAGCTAAATAA
CAATTCCCAACTATTTTGTAAAACTAGCATGTTGTATAAAGG
ACCTAAAGTAAGTAGCAGAAAAAGTCTGGAGTAAAATTTACT
GGGCTGAATACGCATTACCAATCCAAATAAGCTTTAAAGGAT
CGTTTGATAAAGAGGGTCCTAATTTGCCAGTTCGAGCGCTAA
GTGTACAGACCAGGTTGAGGGATATGGTTCAG
GGGACTTCTGCGCGACGGGGGACAATTTTCCCTGTAGCTTCC
GCTTGTTGGGGCTTTCCGGTGTAGAGTAACAACCCGTCTTAA
TTGCAGAACGTGGGCTTATTTAGGTCAACTAATGCAGAATAC
GATGCTGCTCTACCTTAACGGAACATAGTAAGAGCAACCAGA
ACCGAGAAAATCATATACGCTCAAAACAACATGTTCACAAA
CTAGAATTACAATAACAACGAGTCAATAGATAAGTCCCCAG
GGAGTAGTAAAAAGGTTGGAAGTATTTACGAGCATGTAATC
ATATCAAAACAAAGCGGTAGCTCCCTTATCATTCCAAGAGG
CCTGAGTAAAAATATTAGGAAATATGAAAGCGTAAGAATTAG
CGCGGTTTGCATGAGTGCAACATAATACGCATGGCTAGTAGA
GCGTGCCAGCCGCTTTCGCTGTTTGCTCGAATTCGTAAAACG
ATTTGTAGCATCCAGACAAATCTCTTTCGAGGTGAATTTCGT
GCAAATGGTGCAAAATCAAAAACATTCGCGTCTGGCCCAGC
CGCGAGCTGGCATTAACGTTAATAATCAGCTCATTTTGGAT
CCCGAGCTTAGATTAAATCCCCCCTGGATAGCGTCCATACA
GTTCAGGATCCCTGACCCATAAAAAAAGAAGTTTTGCACTA
CATGTGCCTAGTATTGGGGTTTTTGGTTCCGAAATCGGGCTA
AACCACTGCCTGCATTACTTCACCCACGCTGGTTTGCCTGAA
CACTCGTCTTTTCCACAGTCTCTGTTCACAAACAAATAAGAA
AAATTTGCTACACTGAGTGATGATATTGACAGGAGGTTGAAC
ACGAAAATCGAATAATGCATCACCTTTTTGAATGGCTATACG
CAACCAGCCAAAGGGCGGCAAGGCCTGCAGGTCGACTCTACC
AATCATAAATAGTAGAACGACGAGTCGGAACGTTGTAATCTT
TGCTGTGAATATTCAGTACTTTTTCCGCTTTTGCGGGATCTT
TGGGGAAAAACGTAACCCGAGGTGCCGTAAAAATCAAGGGCCA
CGTCTCACAACGCGTACTTAAAGGGATTTTACCAGTGAGAGAG
AATAGCCTATCCGTATTTGAAATCGTTAGAACCTGAGACCTGT
AAATTTTTTCTAGCGGGTTAATGCCCCCTGCCGTTCCACAACG
CATGTGAGAAGAGGGTTTAACGGGGTCAGTGTGTACTGCCCAT
TCTTGAAAAACAAACCCTAGACTTTACAAACATTATTCAAGTT
CCTAAGGGGGCAATTCACCCGAACGTTATTACATCGTATCGCA
ACGGGTTTTCAGGAGCGTTTGCGGAACAAAGGATTGACAACCA
CACTTTGAGGGACCCCCTGATAAATTGTGTCTTACAGGTAATC
CTGCGGGTAAAAAACGAAGCCGGAACGAGGCGAAAAATATTAT
