# Supplementary material for: Oligolysine-based coating protects DNA nanostructures from low-salt denaturation and nuclease degradation
Source: Nat Commun. 2017 May 31;8:15654. doi: 10.1038/ncomms15654 (PMC5460023; doi:10.1038/ncomms15654)
Supplement: Supplementary Data 7 — ponnuswamy_Supplementary_Data_7.xlsx: DNA sequences for DN7 [file ncomms15654-s8.xlsx]

## Sheet: Sheet1
GTGAGAATCTCCAATTGATACTTCGGTCGAGG
TGTATGGGTGCAAGCCCAATAGAAACGCACCAGAAAGTAAGCAGAT
TAAAGTTCGTCACCCCTCAGAGTATAGCGGCTGAGCGTATAACCAG
CTCATAGCGCCTGTCGCCACCTCACCGTTGAAACACTGCCTAGCAGTCTCCTCATT
ACGACGAGGCTACCAGACTGCGGAATCGTCATAAAT
AATACCACATAAAAGAAGTTTTAACAAAGTTAAAGACACCACGATTGTA
TCGGATTTTGCTAAACAACTTTCAAAGGAGCGAGGTGAGGAGTTAAGCG
TTTTTGTCGTCTTTCCAGACGTTAATGTACCAGCCACCCCGTCGAGGAT
CAACAAACGTAAAAGAATGAAATAGCAATAGAATATCAAGAGAGAATTT
CTTAAACAGCAAAAAAGTACATAAAAAATAGTAGACTGGATAGCGTAAA
CAGGTAACACTAAAGGTCGCAATAACCGAAGCCCTTTTGTCAGAGGGGA
GTACATTAAACATCTTTCATCGCCTGATAAAGACGGTCGCTGACCGAGT
AACGCTGAGGACTGGCTGTAGAAAAAGCGGATTCAGAATTGATAATCGC
AAAAATGCCAAAAAGAAGAAATCCGCGACCTGCTCCGCAAAACGAAAGA
CGAACAATAAGTTTTAATCATCGGGCAAAATCGAGCGTCTTTCATCCAT
TAGAGTGCCTTTTTGATGCAGGTCAGACGATCCTCAGAAATCAAATCAT
GAAGAGGGTTTAAAGGTTTCATATAAAAACAGGTAATTTTATCAATCGTCGCATTAC
AGACCGGAATATATTGAAAAGACACCTTTACGAGAGATTGAGAAGCCCT
TAATCAACGTGATGGTTATAAGAGAGCGAACATTAATGAGAATCGTAAC
ATTCATGAGGTTCAGTGCGAGTAGTGGCTTAGCGTTTTTATTTTTTGAG
GGCCTACGAAACCGGATATCATTGTACCTTTACTCCAATTCAACCTAAA
TAAGATATTCACAAACACGCCACCAGCCACCTTTTTATCCTCCCGAGTA
GTTACAGTTAACAGAATACGTCACTGCACCCCCAATCCATTTCATCAAG
ACAACGGAGACGAACTGACAGACCTAGATACTGTAGCTTATA
AGGCGCATTGTGTCTACACTAAAACACTCGGG
ACCTAGCGTTAGCAAATCAGATATTTACGAGCATGTAGATAATATGTAATAAATTA
CCAGAACGGTTGAGGATACAGGAGTGTACTGGTCTCAGCATTGACAGGACACC
GAGCCGCCACCCTCAGAACAATAAATCTGAATTTACC
GACTTGATTCCTGGAAGGCCTTTATCAATATATTCAGGGAAACCATGCC
CAGCTCAGAGCCACCACTGGCCTTGCGTCATACATGGCTGAGTAAGCGT
TTCGGTCAGAGGCACCATCGTCACCCTCAGCAAGGCCGTTACCTTGATT
CAGTTACCATCCTGAATTAAACAGTTAATGGATGCTGAGGGAGAAGAGG
TGAAACAAAGTAGGCTGAATCATAAGGGAACTTTGTATGACCCCCAGCG
GTTAACGGAATTAAGAGCCCCTCAAAAACAGACGTTAAGTAGCCAGCTT
ACTTTTGTCAACGGGAGAATTATCGGCAGAGCCTAATTCGTGTGAGGGT
GTCATAAGTGACCCTCATTTTCAGGGATATTGGAGTACCAGGCGGACCG
TAGTGACTATTAAATCATGTCAATTCAGCTCATTTTTATGTGAGTCCTT
ATAAGTTTATTGAGCCATTTGGAACTTTTGCATCAGCTTGCTTTCCTTT
AACCCTCGTTATAGTAAACGAACTGGGA
CGGAATACCCAGAAAATCAGCGCCCGGAAATGCCGGAACAAGTTTGAAC
GTTCGAGAGGCTTTTGCTCAACTACAGTTGAATGC
AGCGGACTGAACACCCTGAGACTAGAATAACAGTACATAAATCAAGATG
AGAGCAAAAGAATTAATGAAAAAACGATATTAGTTGGAGGTTGAACAAGTTAAACC
CTTTCCAATACGACGATAAAAACCCGCCAAAATTACAGCATTATAGGCT
CAGTTGCATCGCTTCAAGTCATTTTTTTAAATTTAGTTCATTTGGGGCG
GTCGAAGCAAAATTGCTACGGTGTCCAATTCAGGTGGCATCAATTCTAC
AGCTACAAAACTTACCATTCTAAGCGCGCCCTCAATAATCGGCTGGATA
CGAAAAAAGACAACATTAGGAATTTTGAAAATAGAAAGGAACAACTAAA
ATCAGCTACATAGCGAATTTCATCTTATCATTCCAAGACGCGCCTCTGT
ATGTTGCGGATAAATTGCCAGTCACGATATACGATAGTTGCGCCGTTTC
AGAAGGCTTAATGTAATAACACCGTATACTTCTGAACCTTGCCCGAACG
GCGGCTATTTCAATGAAAAGGTAAAGGTGTACTCAGAACCGCCACAGTA
CATAGGCGCACTGCTCAAAGTTTCGCAACGGCTACAGAGCATAACGGAC
AGATATGCAATAAAAATCCGGAGAGGAAGGGCCGGCACGAGAGAGAATC
TACAACGCGAGCCATATAGAAAAATATAATCTCAAAATGCTCAATTATC
TTTAGCTAATTAGCCTAAATCCTTTGATGGATGTGTAATGAAATTG
CGAAATCATACATTATGGCCTGCAAGTTGGGAACCTGTTCTTTTCACCA
TATATAACAGAATAGCCCCCTTATAGAGCCGCCATGTTACTTAGCTCTT
CAAAATAGCATGCCATCCGCGTTTCGGGGTCGATTAGCGGGGTTTTGCT
ATAGCTGAAATGCGAACTTCATCAACCCAAAAATACGTGACAGCATCGG
TAGTAGTAGCTTGCGGGCGGCCAGTCCCAGTCTGCCCGCAACAGCTGAC
AGTCCGACAAACAAACATTGAGTATGCGCGACTGGCCAACAGAGATTTT
ATATCTTTCCGTAGGAAATCACCGGCCTTTACAGTGCCACTCCTCAAGA
TGCAGAAACGGGTACAAGCCGACCGGAAAGTAGCGATGCCCCTGAAAGTATTA
TGTGCAAGGACTAAAGTCCTTTTGTAATTTCTTTAAGACTTGCAGATTT
CCAGATTTAGCGGAACATGAATGGCTTCTGACCTGAAAACGCTCATAAA
TTTGATTCAACTCTTCGGATCGCACCACGCTTGGTGGTTCCGAAACCAC
ATCGGCGTTTATTTTATTAGCAAGTATTCATGATATAAACCGCCACCCT
GGGATATGCGCAGATGAACAGAAATGGAAATCCAGAACAATATTAGCCA
ATATTAGGCAGAGGCAATTTCATTTAGAGAGTGGAATTAGAGCCACATT
AGAAGAAAGGTTTTAGACCAAAAACAGGCAAGGCAAAGATATTTTTGAC
TATGCCTGATTGCTTTACGTAATGGAAGGGTTATTTACCCTGAGTAGAA
CTAGGTCTGAGAACAAATAAGAAAGGAAACCGAGGAAAGGCAACATAGA
TAATTTGAAAAATTACTTTAACAATAAAGTACCTGAACAAGAAAAAAAC
TGTGTAATCGGTTCTAGATCACCATTTCAACAATACTTATTAACATCCA
TTTAACCTCAAAAATCACGGCCAGAGGGGGTAATAGTAATGACCATATA
AATCCAATCGCTTCTGATAGTATCCTTAATTAGTAATTGTTTATCAACA
ATTGTAAGAAGATTCATTGCCGAGAGATAGGTAAATAAATGCCATAAAGAAAATTA
ATTTAATTCGCGTCTGGTCGGATTGCATCTGCAGCTTTCGATCGGGCGA
TAGACATTTAACAATTTATTTCAAGTACCTTACGTAAATGGCAATCATT
CCAACGGCGGAGATGGGGGTGCCGCTGCGCAAGGGTTTTGCCAAGGGGT
CTTTTTTAATCGCGCAACAATAATACCATACTGATTGTAAAAGTATTCGACAATT
AAACAAAGAAGATGTCAGATGATTGCGTATATTCCCACCAGAATAATACACTAATA
AATACCAAGTATACTTCCTAAACAGGAGGCCGATTAAATAACCGTCTCA
CGACGCAAATGGGATTTTAGACAGGAACGGTGAGTCTGGTAATATACCT
CGTCTCCGTGTTTGGAAAGCACGTATAACGTGCTTTCCGAGTGTTCAAA
ACGAGCCGGCTTAGGTTTAAATAAGGCGTTACAGGTCATTTACCCGAGA
GAAAATATACAAGAACGAAGACGCAACCCACGAAACAACTGGCAT
CAAGCCTGTTCCTAAATCCATATTATAACATGGTTTACACATACATGAG
TTAGGTCGACAGTACCCGTATAAGTGTGAAATGAGCTAACTCACAGTCG
TTAAACATCGACCAGTAATAAAAGAATGGATTAGAACCCGGATTCATAA
TTGAAGTATTATATCTTTAGGAGCTCTAAAGCCGCCTGCAACAGTATAT
AATCCTTTGTGGCAAATCAACAGTATCAATACCAGCAGAAGATAAGCCC
ACCGTATACGCAATTCCAAGC
ACCGAGCTCGAATTCTTAAAACGAAGATTTTCGAGCCACCCATCCTAAA
AGGAACTCGTGAGAATACGCCAACTCCGGTAACGCTAACACCAGTCACC
GAGGAAGGTTACCTCAAGTGAGGCGGTCAGTTCTTTAAACATTATTCAT
TTTCCTGGATCCCCCTTGCATACCC
AGGTAATCATGGTCCGTTGCGCTCCGAACGAACCATCTGGTC
TTGCTGAATCTAAAAGACTTTAAGGTAAGAGA
TGAAAAAACTAACAATTTGAGGACGACGGCTCAACACTT
CTGGGGTGCCGCTGCATCTGCAAGTGCGGGCAAGGGTGGGGTAGCAATT
GAGTTGTTATCCGCTCACATGGCTTCTAGACGGTTGTAACCCTCACAAC
GGATAACGCCACTGTTGCAGTCAACTGATAACAGACCGAGAAGCAGATT
TAATTAATTTTTTGGATGAATCATTACCGACTGCCAGTGCATTAGCAAT
TTTAAGAAACTGATTATTTATACATTAGTTAAAATAAGATAGCAGAAAG
GGCGCCAGGGAAGCGGTCTCCAGCCCAGTTTCTGGAGCAGCCCCAAATG
GTGTGGCCCTCGCTTCTCGCATCGATGAACGACCCCGGAACGAGAAAAT
CAGTCACACGCCATTAAAAATACACACGACGATTCGCCGATAAATAAGA
CTTATAGCCCGATAACATCACTTGATTGGCAGATTCATGGCAAAGGGTC
GACTATTTGCTTACATCTGCAAATAGTGAATGAGCGCTCTATCTTATAA
CCTTATAAATGTTCCAGGGAACAATCAAAAAAAATTTTTGTTAAACATA
GAATGTAGCATACAAAATGGAAACCTTGCTTCTGTAAAAATCATATATG
AACCGTCTGAGGACATTACTGATAAACAGAGATATCAAACCCTCATGAA
GGCCTTGCTGTCCATCAATTATTCCATTTGATATTAATTAATTTTAGTC
TATCAACCCGCCTTCCTTATTTTGTTAAAATTCAGAAAAAACAAGCCGG
CCGAGCAAAAATTAATTAATCCTT
CGAAAAACCGCGTGGACTGTTTGAGGTT
TTTGACGCAAGAGTTCGGCAATTGCAGCTGGTTTTCGTGCCATAAT
GCGGGAGTTTGATTAGTAAGAGTAATGGTATTAACCAATAGGAACG
