# Supplementary material for: Oligolysine-based coating protects DNA nanostructures from low-salt denaturation and nuclease degradation
Source: Nat Commun. 2017 May 31;8:15654. doi: 10.1038/ncomms15654 (PMC5460023; doi:10.1038/ncomms15654)
Supplement: Supplementary Data 8 — ponnuswamy_Supplementary_Data_8.xlsx: DNA sequences for DN8 [file ncomms15654-s9.xlsx]

## Sheet: Sheet1
TTGCTCAAGCATTGGAAAGCGAGCTACATTAAATCGCCACCC
TTTAGAGAGAGTTGTGTTCCATAGCGTCGAGGGGGGCGCTTA
AGAGTCTGGAACAACAAAAGGTTACCTTATGGTTTCTGTAGC
CGAGAATACGGGGAGGTCACGTACCGACCATCTTCAGCTTCA
TAGTATCATAAATCCGAAAGATTTGCGTAATGAATCAGTAAT
TTCCATAATAGCGAAACCTCCGTAATAATACATTGGTGGCAT
CTGTCTTCGAATTCGCATAAACTAGACCAGTGCCATTCATTT
CTGGCCCGCGTTATACATGTAATCACCCGGCGAAAAAGAACG
TAAACAGCAGGCGGCGCCACCATAAATTAAAGTACAATTAAC
TTTTCTGTATCATTCATTACCTAGATAAGCTAATGAGTGAGC
GGTACCGTTTAACGCCAAGTTCTGAATACAATATACCAAAAG
TCCTTGAGGCACCGCGGGCCTTAATTGCAAGAGGTTATGTAA
GCAGCGATAGATAATATTAATGCAAATCATCAAACAGCCAGC
AGATTTTGGATTTTTTTCACGATTCCACCGTCACCTATAGAA
ACAATATAGTTGATTATATTTGGCGCATCGTAATGCACCGCC
AATTTTTATCACGCGGCCTTGAGGGATTCAGAGCGCACTATC
AGAGCCGAAATTGTATCAAAAGTAAAACGAGCAAAACGCAAA
GCCAGCTGAATGGCGATAAAAACATAAACATTTGAAAGGGGG
AACGAACAATCACCCGACAGAAAGGTAAAAAGGGCCTGATAA
GAGCCGCGACCAACCAAGAACCCTCAAGTGAAACATAAGCGT
AGCAAATACGCAATACATACAAATAGCATAAGCCCAACCTAA
AGAGCCACCCTCATTCACCATTCGGTTGAAGCAATCCGCCAG
AAACCGACAGCATCGTAAAATCGCATAATTGCGCCATTTTGC
GGAACCGATTATTTCATAAAACTCAGAGCGGAACCGTAACAA
CCCCTGCGCAAAATCCCTTAT
TGGACTCTGAGTGTCAGCAAGCGGTCCAAAGGGAGGTTTTTT
GAAATCGCTATTTCGATGATACAGGAGTCAAATAAGACGATT
AAATCAATAAACAGTAATAAGTTTTAACAGGTGCCGTAAAAT
ATAGGGTCATTGAGGTGCCACGTCAAAGAAATCAACCCCCGA
AGCAGGCATGCACTAAATCGGAACCCTACGCTGGTGCCCGAG
GGCCTTGGAAAATCCTGTTTGATGGTGGCAGGTCAATCCTCA
TTAAAGCGGCTTTTGGAACCTATTATTCAGAAGGACGGGGTT
GGGGTCGGGGGTCATAACAGTGCCCGTAAAGAATATTGCCCC
CATACATCAGAATGACAGGAGGTTGAGGTTATTAGTTAGGCC
ACGTATAGAATCCTGAGAACG
ATGCGCCGTGTAGCAAGCCGGCGAACGTAACAGTTGCGGAAT
TACGCCAACGTGCTCCAGACGACGATAAACATTCATCATCAG
AAAGGAGTTGCTTTAATAGCGAGAGGCTAATATTCATTGAAG
CTGGCAAGCTACAGAAGAAGTTTTGCCACAATACTCAGAAAA
GGAAGAATTATCCCCCTCAAATGCTTTAGGCGAGATAGGGCG
TTGAGATAGGTGTTTTTATAATCAGTGAGAAAGATACTAATG
CAGATACTCGTTTATTCCTCGTTAGAATTTAGACAGAGTAAA
CGTCATATTTGCAAGGCGCGTACTATGGCGGGCGCAAGGAAG
ATAACCCATAACGCCATTATTACAGGTAGGCCACCGGAACGG
ACTTTTTAATAAGAATAAAAT
ATGCTGACCTTTTTTAGCTTAGATTAAGGTCTGGAAATGCTG
GGCGTTACAAATATGGAAGCAAACTCCAATTGCATACTATTA
TTATCAAAAGAACGAGGATTAGAGAGTAACATGTTTTAAAGC
GAGACTATGCAAATTTGCTCCTTTTGATTGAATATAGTTTCA
CAATAGTAATATGCAACTAAAGTACGGTACGCTGAGGTCTGA
TAGTCAGGACACCGGAATCATAATTACTTACCCTGCAAAAAG
ATTAAGACCAGACCATTTTAGTTAATTTCGTGTGAGCCTGTT
TAGCTCACCTTTAACCAATCGCAAGACAAATCATAGAAGAGT
AAGCGAAGGAAGCCAAAAATCAGGTCTTAGAAAAATAAATAA
CAGACGAATCCCATCCTAAAG
AAGAGAAAACGCCAACAAATTCTTACCATTGCCCTGCCAGGG
AAATAATCGACAATTGCGTTGCGCTCACACAATTCTCCTGTG
GGCTTAAAAAGTAATTTCCAGTCGGGAATCTTTTCACCAGTA
ATTTAACTATAAAGGTGCCAGCTGCATTATTGGGCTCACCGC
CTCAACAGTTGAGACGGGCAACAGCTGAGTATAAATCGCCAT
TGAAATTGTTTTACGAGCATGTAGAAACAGCTGTTCACACAA
CATACGACATTAATAAACAACATGTTCAGTCCTGATAATCGG
TGGTTTTACCTGTCTACCGACAAAAGGTTTGAGAAGCCAACG
TAACTCAGCCGGAAGTAATCATGGTCATCAATCAAACAAGAA
CTCCCGAACGCTAACGAGCAG
GGCTTATTAGGAATCCAAGAACGGGTATCGTTAGTCCTCATA
CTTACCACTTGCGGCTCATTTTCAGGGAGTATCACGATATAA
AACAAGCGCGTTTTCCCAATAGGAACCCTAACGATCTAAAGG
TTCATCGCCGGTATGTAACACTGAGTTTAGACAGCAAATGAA
CACTCATCCGTTTTGTCGTCTTTCCAGATAAACCATTTTATT
GTATAGCCGGTCTTTCCAGAGCCTAATTGAGGGTTCGTACTC
AGGAGGTCACCACCGAGGTTTTGAAGCCATTTTATTACAAAA
GTTAGCGATGTACCTCTAAGAACGCGAGAAGCCGTAGTACCG
TCAGAGCTTAGTACATAAGTGCCGTCGATGCCAGTCCTGAAT
CCAGTCACTAGCGACCGTAAT
ATGTGCTATCGGTGCTTCTGGTGCCGGAATTTTCCATGTGAG
AAGTCCGCGACGTTAAAGAAGATGATGATAACGGAGTACCTT
TCAGGCTACGCCAGATCAAGAAAACAAACCTTGCTTCTGTGA
AAGGGCGGCAAGGCACATTTAACAATTTTCAATATCTTAGAA
CCATTCGGGAAATCGTCGCTATTAATTAAACCAGGTGTTGGG
TTACATCCCTACGCATGGCTAGTACCCGAGTAACATTCGCCT
GATTGCTCTGAGCAGTAAAACGACGGCCTTTGATAATCCCCG
TGAATAAATTAATTGATTAAGTTGGGTAGCGCAACCAAAGCG
CAATTACTTGAATATCAGATGAATATACTATAAGGGCGAGGC
AATTTCTGCTTGCAGGGAGAG
GAGCCTTATAATTTGCTAAACAACTTTCTAAAGAAGGTTAGA
CGCTGAGTAAACAGACCAGAAGGAGCGGACTCGTAATTAGAC
AAAGGAATTGCTTTATCATATTCCTGATATATCAAAATTAAA
GCGAATATAATTGTTGATGGCAATTCATATGGAAGATTGCGT
AGTGAGAACTTTGCACGTAAAACAGAAAAACAGTTAGGAATT
TTTACAAATTTAAAGGCCGCTTTTGCGGTAGAAGTTTAAATC
CTTTGCCAGAAACCCTTGATACCGATAGCCGATATACCCTCA
ACCTACCTATCAGAATCGGTTTATCAGCCAACTAATCAGCGG
GGAACAACGAACGTTACATTTGAGGATTGATCGTCATTCGGT
GACGCTCAGATAGAACCCTTA
CCATTGCAACTATCAAATTAACCGTTGTAACGCAAAACATTA
CCAACAGAATCGTCGTAGTAGCATTAACTTCGCAAGATTTAG
ACATCACAATACCTAAATCATACAGGCAGTAATACTTTTGTA
GAACTCAAACAGGAGAATTAGCAAAATTTACCAAAGGATAAA
GATTAGTATCGGGAGAAGCCTTTATTTCAGCAATAAGTAGAA
TTTGACCAATCTGACCTGAAAGCGTAAGACGAGTAATGGTCA
ATAACCTACTAATATGAAATGGATTATTAAGGGACGGCACAG
TGACCCTAGGCAAAAAAACGCTCATGGATTGCCTGCTTCTTT
CAATTCTGTTTAGCTCCCAATTCTGCGAAATACGTATTCTGG
TAAAGCAAAGGTTATCTAAAT
TGCAACAAGCAGAATATTAGTCTTTAATAAGATCGGTGCATC
ATTGAGGTCACCTTAATGTGAGCGAGTAAGCTCATATTCGCA
CGCCATTGCAAATGGTCGGATTCTCCGTTTGAGGGGACGATG
AACCACCGTGCCACAACGGCGGATTGACCGTAACCCACTCCA
CCCTAAATTCGACAGTATCGGCCTCAGGGCGCGAACCGAACG
TTAAATTACAATATCTTTAGGAGCACTATGTTAAATTTTTAA
CCAATAGAACATTAGCTGAACCTCAAATAACAGTTATAGATT
TGCCAGTGGGAACAGCTGAGAGCCAGCAAAAAATACTGATAG
TTTCATCGAACGCCAAACGTTAATATTTACAACTAGAAAGGA
CCAGAACCATTATACCAGTGC
AGCTGCTATCTTGATTTGAAAGAGGACACAGAACCCCTCAGA
ACTGGCTGAGTAGTATTTTCGGTCATAGCCATCGAAAGGCCG
ATAGGCTCCTGACGATTAGCGTTTGCCACCCTCAGAGCCACC
AAGAGTACATTCAGATAATCAAAATCACCCGCCACACCACCA
AGACCAGCACCACCCTCAGAGCCGCCACGATGAACCTTCATC
GAAACGTGCCAGGACGTTGGGAAGAAAACATTAGCTAGCAGC
ACCGTAACATCGGCAAATTGGGCTTGAGATGCGATTTAATAA
ACCGCCATCTTTTCTGAATAAGGCTTGCGGCTGACGGTGTAC
GCGTTTTTCAGTAGAGTAGCACCATTACATCTACGTTTAAGA
ATTAATGAGTCAAAATATTTTAAATGCAGCCATTTCGGAAAT
TATGTACAGGTCATAGTTTATTTTGTCAACGCAGTACTGGCA
ATTCAAAGAGAGATTAGAAAATTCATATTAAAGGTGAATTCT
CGGAGACCCGGAGACAGCGCCAAAGACAATATTGAGGGAATT
TGTAGGTGAATCACCGTCACCGACTTGAATGCCTGGAAAGGC
TGATTAAAATCAGAAAAGCCCCAAAAACCAAAAGAATGTTAG
CAAACGTCGGAATATGCCTGAGAGTCTGTAGCATGTTGTATA
TATTCATGGTTTACGGGTAGCTATTTTTAGGGTGAAGTAATG
GACACCAAGAAAATAATAACGGAATACCAGGAAGATCAATCA
TCAGAGATTTTTAAGAAAATC
TGAACACAGAATAAATCCCAATCCAAATCGGTCAAAATCCGC
GAAGCCCGATAACCAAGAATACACTAAATTTTCATACAGAGG
AAAAATGATTGAGCTCTTTGACCCCCAGTCCATGTTACTTCT
TACAGAGCCTGAACACCAAGCGCGAAACGTGTCGATCATAAG
TGTTTAAGAAGCCGGAACGAGGCGCAGAAAGAAACCAGCCTT
CTTTGAGCGGTAAGCAGATAGCCGAACAAACGGCTGAGGAAG
TTTCCATGAGGCAACACAAGAATTGAGTATAGCTACAGAAGG
GACCTGCCGATTATAAAGTCAGAGGGTAAAAATAGGATTTTT
AACGAAATAAACGGGGAACGAGGGTAGCAAGTTACTCTTACC
GGCTATCCCCGGTTGATAAAG
TCACAAAGTACTGGTTAATGCGCTCTGCAATCAACTTATCCC
GAATACCAAACCAAGACGAGCGCTCTGCAATCAACTTATCCC
AAAGCGGACAGGTCCGAGAAAGCTCTGCAATCAACTTATCCC
TCCGCTCTGCCCGCTTCTGTCGCTCTGCAATCAACTTATCCC
AATAGGTTAGCAAGAGCGAACGCTCTGCAATCAACTTATCCC
GAAACAAAACAAACGGTTTTCGCTCTGCAATCAACTTATCCC
TTCGACAAATTATCCGAGGTGGCTCTGCAATCAACTTATCCC
GATACATATCCAATACATTTTGCTCTGCAATCAACTTATCCC
TTAAATCACAACCCAAAAATCGCTCTGCAATCAACTTATCCC
AATGAAACCCCCTTAGAAACAGCTCTGCAATCAACTTATCCC
CCTTATTCAATCAACTACAAAGCTCTGCAATCAACTTATCCC
AAAGACTACACTCAGCTAATAGCTCTGCAATCAACTTATCCC
