# Supplementary material for: Oligolysine-based coating protects DNA nanostructures from low-salt denaturation and nuclease degradation
Source: Nat Commun. 2017 May 31;8:15654. doi: 10.1038/ncomms15654 (PMC5460023; doi:10.1038/ncomms15654)
Supplement: Supplementary Data 9 — ponnuswamy_Supplementary_Data_9.xlsx: DNA sequences for DN9 [file ncomms15654-s10.xlsx]

## Sheet: Sheet1
ACGACGACAGTATCGGCCCGTAATGGGATAGGTCAC
ACGACGGCCAGTGCCAAGCTCATCTGCCAGTTTGAGGGG
CGTAACCGTGTTGAGAGATCTACAAAGGCTATCAGG
GCAAACAAGAGAATCGATGAACGGTAATGATGGGCGCAT
GTTGGTGTCGAGTAACAACCCGTCAACACAACATACGCAGCTTT
TGGTGTAATGAATTCGTAATCATGGGGATTCTCCGTGGGAA
CATCAACATTAAATGTGAGCGTAAAACTAGCATGTCAATCAATCTGGCC
TTCCTGTAGAATAACTCACATTTAGGAACGCCATCA
AAAATAATTCGCGTAAAATTCGCATTAAATT
CGCGGGGAGAGGCATCAGCTCATTTTTTAACCAATGCCAGCTGC
TTTGTTAAGCTATATTTTCATTTGGGGCGTAAGCAAATATTTAAATTG
TAAACGTTAATATTTTGTAATGTACCCCGGTTGATGAGTCTGGA
CATCAATATGATCAGAAAAGCCCCAAAAACAGGAAGATTGTATAAAGCCT
TCATTGCCTGAATATTCAACCGTTCTAATAGGTAAAGATTC
GGAGAGGGTAGCTATTCTATTTACGCTCGCCCAGCGATTAAGTTGG
TAGGGGCGGAGTGACTCTATGATACCGACAGTGCTGATAAATTAATGCC
CAGAGCATAAAGCAGGCCGGAGACAGTCAAATCAC
AAAAGGGTGAGAAAATTTTTAGAACC
CTGAGTAATGTGCGGCCCTGCCATCTGT
AAGCAACTCGTCGGTGATGTGAAATTGTAATGCAATGC
CTCATATATTTTAGTAAAGCCTGGAATCAACGCA
AGGATAAAAAATCGGTTGTACCAAAAACATTATGCATACAGGCAAGG
CGGGAGAAGCCTTTATATGCCCGCTTTCAAAATTGCTCC
TTTTGATAAGAGCCCTGTAATACTTTTG
CAAAGAATTAGCAAAATTAAGCAACGAGCTGAAAAGGTGGCAT
TCCAATAAATGTCATTTTTGCGGATGGCTTAGAGCTAACAGGTCAGGAT
ATAATGCTGTAGCTCAACATGTTTTTAGCATTAACA
CAATTCTACTAATAGTAGATTAGATACATTTCGCAAA
TGGTCAATAACCTGTTTAGTTTGCGTATT
GGGCGCCAGGAAGTAGATTTAGTTTGACAAATATGCAACTAAAGTAC
TCCCAATTCTGCGAACCCCTGAGAGAG
TTGCAGCAAGATTACCAGACGACGATAAAAACCCATATAACAGTTGAT
GGTGTCTGGAAGTTTCATTAAATATTCATTGAATCCCCCTAATTGCTGAAT
TAGAGAGTACCTTATTCGAGCTTCAAAGCGAAGAGGAAG
AATCAAAAATCAGACCAGACCGGAAGCAAACTCCCAAATGCTTTAAA
ATTAATACTTCAAATATCGCGTTTTAAAGTCGGGAAACCTGTCATTGCGT
CCCGAAAGAGTGAGACGGGCTGCATCAAAA
AGATTATCTTTACCCTGACTATATTATGCGATTTTAAGAACTGGGAGAATGACCATA
CTGACGAGAAACATAGTCAGAAGCAAAGCGGATACCAGCAGGCGAAGGCTTGCC
CAGTTCAGAAAACTTTAGACTGGATAGCGTCC
AATACTGCGGAATCGTCACAAAATAGCGAGAGGCTTT
AAAACGAACTAACGGAACAGAGGGGGTAATAGTAAAATGCTCATTATACCAG
TGCAAAAGAAGTTTTGCCCGAGGCATAGTAAGAGCAA
CACTATCATAACCCTCGTTCGGCAAAATCCC
TTATAAATAAACGCCAAAAGGAATTAAACATTATTACAGGTAGAA
AACTAATGCAGATACATATTAAAGAAC
GTGGACTCCAACGCGAAACAAAGTACAACGGATAGGAATACCACATTC
AGATTCATCAGTTGAGATCCGAACTGACC
AACTTTGAAAAAGAAAAATCTACGTTAAT
TCAGGACGTTGGGTTTCAACTTTAAT
CATTGTGAATTACACCAGAACGAGTAGTAATGCTCAT
CTGGCTGACCTTCATCATTGGGCTTGAGATGGTTTAAAGGACAGATGAAC
TCAGTGAATAAGGGTTGAGTGATCAACGTA
ACAAAGCAGAGTAATCTTGACAAACGGGATCGTCACCCTCAGCAGGGCGCATAGG
TCAGGTGCGCCGACAATGACAACAACAACCGGATATTCATTACCCAAACGTCTA
GGTGTACAGACCAAGCCGGAACGAGGCGCAGA
CGGTCAATCATAAGGGAAGATTTGTATCATCGCCTGA
TAAAGACTTTTGCGACCTGCTCCATGTTACTTCGAAAGACAGCAT
TAAATTGTGTCGAAATCCAAAACACTCATCTTTGACC
CCCAGCGATTATACCAAGCCAAATCAAGT
TTTTTGGGGTAAGGCAAAAGAATACACTTCATGAGGAAGTTTCCATT
CCAACCTAAAACGAAAGACGGGGAAAG
CCGGCGAACGAGCCCTCATAGTTAGCGTAACGTGCCACTACGAAGGCA
AAACGGGTAAAATACGTAAGAAAGGAACA
ACTAAAGGAAGCAACGGCTACAGAGGCTTTGAGGAC
CGGAACGAGGGTACTTGCAGGGAGTTAAAGGCCGCTTTTCATCGCCC
AAAAAAAGGCTCCAAAACGATATATTCGGTCGCTGAGGTGCGAATAA
ACGCATAAAAGCTTGATACCGATAGAAAATCGGAACCGGTGAATT
TCTTAAACGAGCCTTTAATTGTATAGGGTTGATATAAGTATAGCCCAAATCTCCA
GAAAGAAGTATTAAGAGGCTGAGACTGGTTTATCAGCTTGCTTTCGAAGAAAGC
TAATTTTTTCACGTTGAGCTAAACAACTTTCAACAG
TTTCAGCGGAGTGAGAATATCTAAAGTTTTGTCGTCT
CCGCCACCCTCAGAATTTTCTGTATGGGATTTTGGAATAGGTGTAT
TTCCAGACGTTAGTAAATCAGTACAAACTACAACGCC
TGTAGCATTCCACAGACATAGCGGTCACG
CTGCGCGTAAAACACTGAGTTTCGTCACGAACCGCCACCCTCAGAGC
GGAACCCATGTACCGTACGAGCACGTA
TAACGTGCTTAGAGCCGCCGCCAGCATTGACAGATAGCAAGCCCAATA
CACCACCCTCATTTTCAGGTTCCAGTAAG
CGTCATACATAGGTTTAGTACCGCCACCCTCAGAA
CACCGTACTCAGGGTACCAGGCGGAT
AAGTGCCGTCGAGCCTCAAGAGAAGGATTAATTATTC
TAACGGGGTCAGTGCGGATTAGCGGGGTTTTGCTCAGCTTTTGATGATA
TGAAACATGATAATGCGCCGCGCCTATTT
CGGAACCTTTGAGTAACAGTGCCCAGAATCAAGTTTGCCTTTAGCGGTAATAAGTTT
AGTAGCACCATTACTATAAACAGTTAATGCCCCCTAGGGAGCTAAACAATCACC
CAGGAGTGTACTGTAAAGCCAGAATGGAAAGC
GCAGTCTCTGAATTTACCGGAGGTTGAGGCAGGTCAG
CGTTTGCCATCCACAAACAAATAAATCCTCATTCAGACTGTAGCG
ACGATTGGCCTTGATATTGCCACCACCCTCAGAGCCG
CCACCAGAACCACCACCAAGGAACGGTAC
GCCAGAATCCAAAACCGCCACCCTCAGATTTTCATAATCAAAATCA
WWW.NATURE.COM/NATURE | 45
doi:10.1038/nature14586 RESEARCH SUPPLEMENTARY INFORMATION
CAGAGCCGCCACCCTCAAATTAACCGT
TGTAGCAATAAAGACTCCTTATTACGCAGTATGCCGGAACCGCCTCCCT
CCGGAACCAGAGCCACCAAAATTCATATG
GTTTACCAGCATTTTCGGTCATAGCCCCCTTATTAG
CGTTTTCATCGGCATAGCAGCACCGT
AATCAGTAGCGACCATTAGCAAGGCCGGAAGGAATTA
GGGAAGGTAAATATTACGTCACCAATGAAACCATCGCCAAAGACAAAAG
GAGCCAGCAACAGTGAGGCCACGACTTGA
GCCATTTGACGGAAATTATTCATTATCAGAGGGTAATTGAGCGCTACGATTGAGGGA
CCGTCACACATCACTTGCCTGAAAATAGCAGCCTTTACAGAAGGTGAATTATCA
GGCGACATTCAACCACCACGGAATAAGTTTAT
TTTGTCACAATCAATAGATTAGCAAACGTAGAAAATA
AGAGCAAGAAACAATGAACATATAAAAGAAACGCAAAGAATATCAGAGAGAT
CATACATAAAGGTGGCAAATAATAACGGAATACCCAA
AAGAACTGGCATGATTAATTGCTGGTAAT
ATCCAGAACAAAAAACCGAGGAAACGCAATAGCAATAGCTATCTTAC
AACAAAGTTACCAGAACGCTCAATCGT
CTGAAATGGAACAATAGCAAGCAAATCAGATAAGTAAGCAGATAGCCG
CGAAGCCCTTTTTAAGAAATTTTGCACCC
AGCTACAATTTGAGTTAAGCCCAATAATA
AACCCACAAGAATAGAATTAACTGAA
CACCCTGAACAAAAGAGAATAACATAAAAATTGTTTAA
AGAGCCTAATTTGCCCAGGGAAGCGCATTAGACGGGTATCCTGAATCTT
CGTCAAAAACAACAGGAAAAAATAAGAA
ACGATTTTGTTACAAAATAAACAGAAGCTAATGCAGAACGCGCCTGAGCGTCTTTCC
CCAATCCAACACCAGTCACAATTTTCGAGCCAGTAATAAGACATATTATTTATC
ACCAACGCTAACGCGGGAGGTTTTGAAGCCTT
AAATCAAGATTAGTTGCTTAGAAGGCTTATCCGGTAT
TTACGAGCATGTTTAGCGAACCTCCCGACTTGTTTATCAACAATA
TCTAAGAACGCGAGGCGTCCGTTTTTATTTTCATCGT
AGGAATCATTACCGCGCCCCAACAGAGAT
AGAACCCTTCAAATCGAGAACAAGCAAGTAGAAACCAATCAATAATC
AAACCAAGTACCGCACTTTAATGCGCG
AACTGATAGCACAAAGAACGCGAGAAAACTTTTCCAAGAACGGGTATT
GGCTGTCTTTCCTTATCAACCGGAATCAT
AATTACTAGACAAGAAAAATAATATCCCATCCTAAT
GATAAGTCCTGAACAGACGACGACAA
TAAACAACATGTTGAATATAAAGTACCGAAGTAATTTAG
ACCAGTATAAAGCAAAAGGTAAAGTAATTCTGTCAAAAGCCTGTTTA
GCAGAGGATACGTGGCACATTAACAACGCCAACATAACGCTCAA
CGCCATATAAAATACCGAACATCAAGAAAACAAAATTAATTCTTAATTGAGAAT
CAGTAGGAGTGAATAACCTTGCTTCTGTATATACAAATTCTT
GTATCATATGCGTGACCGTGTGATAAATAAGG
CGTTAAATAAGAATAAACTTCAAATATATTTTAGTTA
GCTTAGATTAAAATTTAATGGTTTGAAATACCAATCGTCGCTATT
ATTTCATCTTCTGACCTAACTATATGTAAATGCTGAT
GCAAATCCAATCGCAAGAGTGAGGCGGTC
AGTATTAACAAATAGGTTGGGTTATATAGACGCTGAGAAGAGTCAAT
CCTTTTTAACCTCCGGCCTTGCTGAAC
CTCAAATATCAATTTAAAAGTTTGAGTAACATTTAGGTCTGAGAGACTA
AGTGAATTTATCAAAATCTGTTTGGATTA
TACTTCTGAATTAGAATCCTTGAAAACATAGCGATA
AATTAATTTTCCCAAACAGTACATAAATCAATATATGTGAACATTTAA
CACGTAAAACAGATTGAATTACCTTTTTTAATGGTAATGGAAGGGTT
CAATTTCAAAAGATGATGAAACAAAAGCTGAGAGCCAATTACCTG
AGCAAAAGAATAAAGAAATACGAATTATTCATTTCAAGGTCAGTTGGCAACAAAAT
CTTTGAATACCAAGTTGATAATACATTTG
AACAATTCGAACGGATTCGCCTGATTG
ATATTCCTGAAAACGTCAGATGAATATCGTAGATTTTCAGGTTTCAAAATTATTTG
CATCAATATAATCCTGATATCATTTTGCGGAACAAAG
AAACCACCAGAAGGAGCGCAACTCGTATTAAATCCTT
TGCCCGAACGTTATTAATAAGGTTATCTAAAATA
TCTTTAGGAGCACTAATAGACTTTACA
AGAGCCGTCAATAAAATCAACAGTTG
AAAGGAATTGAGGAAACCCTCAATCAATATAGCAGCAAATGAAA
AATCTAAAGCATCCGCCTGCAACAGTGCCAGAACCACCAGCAG
AAGATAAAACAGACTAAAACATCGCCATTAGACAATATTTTTG
AATGGCTATTAGTGACCTGAAAGCGTAAGACGACCAGTAATAA
AAGGGACATTCTGTATTTACATTGGCAGAAACGCTCATGGAAA
TACCTACATTTTGTATTACCGCCAGCCATATGAGTAGAAGAAC
TCAAACTATCGGCTTCTTTGATTAGTAATACCGAGTAAAAGAG
TCTGTCCATCACGGAGAAGTGTTTTTATAAAGGAGGCCGATTA
AAGGGATTTTAGACCTCGTTAGAATCAGAATACAGGGCGCGTA
CTATGGTTGCTTTCACCACACCCGCCGCGAGAGCGGGCGCTAG
GGCGCTGGCAAGTGGCGAGAAAGGAAGGGACTAAAGGGAGCCC
CCGATTTAGAGCTGAGGTGCCGTAAAGCAAGCGATGGCCCACT
ACGTGAACCATCACGTCAAAGGGCGAAAAATTGTTCCAGTT
TGGAACAAGAGTCCAAAAAGAATAGCCCGAGAAAATCCTGTT
TGATGGTGGTTCCGAAGGTCCACGCTGGTTTGAAACAGCTGATT
GCCCTTCACCGCCTGTGGTTTTTCTTTTCACAGAATCGGCCAACG
TGCGCTCACGTGCCTAATGAGTGAGGCCGGAAGCATAAAGTATCCGCTC
ACAATTCCTCATAGCTGTTTCCTGTGACCTCCTGGT
CGAAAGGGGGATGTGCTGCAAGATTGAATCGGCTGA
GTAACGCCAGGGTTTTCCCAGTCACGATCGGTGCGGG
CCTCTTCGCTATTTCAGGCTGCGCAA
CGCATTTCACATAAGGCAAAGCGCCATTCGCCATCGCCAGCTGG
GCTTCTGGTGCCGGAAACCAAGCTACGTGGTGCTTGTTAC
CTGTTGGGAAGGGCAGCCAGCTTTCCGGCACC
CTCGATAAAGACGGAGGAACAGGAAGATCGCACTCACGACGTTGTAAA
CAAACGGCGGATTGACCCCCGGGTACCGAGCTAAAGAGTAAACA
GGGCTTAATCATTTCTCCGAACTAGCACGAATA
CGCGCAGAGGAACAGTAACAGTACCTTTTA
CATCGGGAGAAACAATAAAGAATTATCATC
AGAACCTACCATATTATCAGATGATGGCAATT
AGGATTTAGAAGTCAACTAATAGATT
