# Supplementary material for: Oligolysine-based coating protects DNA nanostructures from low-salt denaturation and nuclease degradation
Source: Nat Commun. 2017 May 31;8:15654. doi: 10.1038/ncomms15654 (PMC5460023; doi:10.1038/ncomms15654)
Supplement: Supplementary Data 10 — ponnuswamy_Supplementary_Data_10.xlsx: DNA sequences for Cy3/Cy5functionalized DN1 [file ncomms15654-s11.xlsx]

## Sheet: Sheet1
/5Cy3/ACTCCCTGATAGGCGTCTTTCAGGCGGGCGGGACTCAGG
GGGACGCCAGACTGGGCTCACGAGTGATAGGCTTTCCGC/3Cy5Sp/
/5Cy3/TTCGGCTTAGGTCCTTCTCGTGTGGTGCCCGCTGCCCTT
GCGAGCCACGCGGCGTGTAACCAACAGCATTTTCTCGCT/3Cy5Sp/
/5Cy3/TGCGGCAGCATCAAGGACCTACCATCTTGACCGGTCGCC
ACTCCAGTTGCTAGAACGGTCTCGCGCACACACGGTGGG/3Cy5sp/
/5Cy3/CGTGCTTTGATCCGACTGACACTGCGTGGCCGATGGGCT
GTGCCCGTTGTGAGTCGGAGAACCTTGCGCGGCCTATTG/3Cy5Sp/
/5Cy3/CGCAGGGACGCCGTCGAAACACAGCACTCCACATCGTAC
CACGACTCTCACACGGAGCCAGCCTATCTCCCGTTGCGG/3Cy5Sp/
/5Cy3/AACAGCCTTGGACCGGTCGCTCACAGTCCTTTCGTGCCC
CTCGTCGTTTCCGTTCTTGCAGTGCTGCCAGAGGCGGTG/3Cy5Sp/
/5Cy3/TGGTGTTCCCTTTCGCCGCCTTGCAAGTCCCATCATGCC
GCAAGAAGCCTACGCGAAGCTGTCGGGACCACGGCAATG/3Cy5Sp/
/5Cy3/CTCCGTGCTTGTTACCTTCGAGTCGCGGCACACCACACG
TCTGCTCCCGTGAATCCCGCTCGTTCGTTCTCCCGGCTA/3Cy5Sp/
/5Cy3/ATGGGAATGTAGAAGCGCTGCAAATCGTCGCCCGTGCCG
GTCTGCTCGTAGTTAGTCGCCTCGACGCACGACGGGACC/3Cy5sp/
/5Cy3/GGCCCAACTAGAGAAGCAGAAGGCATCCCGGTCGGCCAC
AGTTCGCACCGCCATTCTCGGCAGACTCCCACCGACATG/3Cy5Sp/
/5Cy3/GAAAAGCACGGCGTGCAGTGGCCCAGGTAGGTCGTTCCA
GGTAATGCGTTCGGGCTACTGCGGTGTGAGATCGTGCGG/3Cy5Sp/
/5Cy3/TCTACGTAGGCATCAGCGTCGCGGCACTACACGTGGGTC
CGAAGGGACGCGGGAGGCTAGGGAATGCTGCATCAGTGG/3Cy5Sp/
/5Cy3/AGAAGGAAAGTCTCACCGGGCGCCCTAGGCCTTCCGAGG
GCCTCAATGCTCTTCACCTGGGTCCATGCCCGGACGGAG/3Cy5Sp/
/5Cy3/AGCAGCTGACAACCTAGACGTGTGCCTCGGGTAGTGCGC
GAACAGAGCGCCCGTTTCGCCGAACGCGGTGGATAAACA/3Cy5Sp/
/5Cy3/ACTTCCGGCCCGCCGCACTCATGCCTGTACGGGTTTAGT
CATTTACGTCGCCAGCCGCCGGTATCCATCTGCGAGCAC/3Cy5sp/
/5Cy3/AGCAGCGGCATCTCCAGTTTTGGGCCAGGGTTGGGATCC
GCATATGCGAATCGACTCCAACGCGCGAAAGGACGGGCT/3Cy5Sp/
/5Cy3/GGCACTAGCCTCGGCCACAAACTGTAGGCGCGCTATCGA
CTGCTCGCGCGTTGAACCTAGCCTCGAGTGGCATTGACG/3Cy5Sp/
/5Cy3/TCAATTCCGCGCGGAGAGAGAACAACAACCACGCACCGG
TGACCACCGTCGAACCATCCGGCAGTCGGGCCATAAGCT/3Cy5Sp/
